# Supplementary material for: Spatiotemporal dynamics of age-related genes and the regulatory network of LaAGL2-3 in Larix kaempferi (Lamb.) Carr. based on the latest genome annotation
Source: BMC Plant Biol. 2025 Dec 15;26:99. doi: 10.1186/s12870-025-07956-y (PMC12821181; doi:10.1186/s12870-025-07956-y)
Supplement: Supplementary file 2 — Supplementary Material 2: Table S1-S11. [file 12870_2025_7956_MOESM2_ESM.xlsx]

## Sheet: Table S1
Table S1 Basic information of genome assembly of Larix Kaempferi in previous studies
Information	China Academy of Forestry (CAF)	Kazusa DNA Research Institute
Reference	Sun et al., 2022	Shirasawa et al., 2024
Genome assembly	ASM1317126v2	LKA_r1.0
GenBank	GCA_013171265.2	GCA_027924585.1
Taxon	Larix kaempferi (karamatsu)	Larix kaempferi (karamatsu)
Modifier	RF27 (Isolate)	GFE32203 (Cultivar)
Assembly type	haploid	haploid
Date	2020-12-01	2022-12-13
Genome size	13 Gb	13.5 Gb
Total ungapped length	13 Gb	13.5 Gb
Number of contigs	65219	4655
Contig N50	447.8 kb	16 Mb
Contig L50	7573	244
Size (Mb)	12952	13492
Assembly level	Contig	Contig

## Sheet: Table S2
Table S2 Estimated age of samples
Samples	Time: year	Time: month	Sowing Time	Harvested Time
1Y	0.166667	2	2011.05	2011.07
2Y	1.16667	14	2010.05	2011.07
5Y	4.16667	50	2007.05	2011.07
10Y-1	9.16667	110	2002.05	2011.07
10Y-2	9.16667	110	2002.05	2011.07
25Y	24.1667	290	1987.05	2011.07
50Y	49.1667	590	1962.05	2011.07

## Sheet: Table S3
Table S3 Primers used in this paper
Promoter cloning	Gene Name	Gene ID	Forward primer	Reverse primer
	LaAGL2-3b	g23308	ATGGGGCGGGGTCGAGTCCA	TCAAAGCCACCACCCTTGCA
Gene cloning	Gene Name	Gene ID	Forward primer	Reverse primer
	LaAGL2-3b	g23308	TACCGCAATTAAACTTCTTAGT	TGTAAGATCCTGCTTCTTTCTT
	LkCAS1	g55746	ATTTAACTTAAGCCCCGTTTTT	TGCCAATTCTTCTCGTGCAAAC
	LkHMA	g22031	CACCATGCAATTTGAAAACCAA	ATTGTCAAAATGCTCTTACGAG
	LaAGL2-3a	g23306	TTCAATGTCATCCATTCATGGT	TGTAAGATCCTGCTTCTTTCTT
	LkPI	g26505	CGCTTCAAACATGCACAGAAAAC	GCATAGCTCCTGGCTTTGCT
	LkAD	g54894	CAAAGCCTCCCACTCATCCTTC	TCTTTGGTCCCAAATTCGATAT
	LkSCA7	g39549	GTCACTTTCCATTTAAACACTC	TGCCGCAATTTCAACTGTAAAA
Yeast one-hybrid (Y1H)	Gene Name	Gene ID	Forward primer	Reverse primer	Vector
	LaAGL2-3b	g23308	ATACGACTCACTATAGGGCGAATTCTACCGCAATTAAACTTCTTAGT	ACCGCGGATCGATTCGCGAACGCGTTGTAAGATCCTGCTTCTTTCTT	pHIS2
	LkCAS1	g55746	ATACGACTCACTATAGGGCGAATTCATTTAACTTAAGCCCCGTTTTT	ACCGCGGATCGATTCGCGAACGCGTTGCCAATTCTTCTCGTGCAAAC	pHIS2
	LkHMA	g22031	ATACGACTCACTATAGGGCGAATTCCACCATGCAATTTGAAAACCAA	ACCGCGGATCGATTCGCGAACGCGTATTGTCAAAATGCTCTTACGAG	pHIS2
	LaAGL2-3a	g23306	ATACGACTCACTATAGGGCGAATTCTTCAATGTCATCCATTCATGGT	ACCGCGGATCGATTCGCGAACGCGTTGTAAGATCCTGCTTCTTTCTT	pHIS2
	LkPI	g26505	ATACGACTCACTATAGGGCGAATTCCGCTTCAAACATGCACAGAAAAC	ACCGCGGATCGATTCGCGAACGCGTGCATAGCTCCTGGCTTTGCT	pHIS2
	LkAD	g54894	ATACGACTCACTATAGGGCGAATTCCAAAGCCTCCCACTCATCCTTC	ACCGCGGATCGATTCGCGAACGCGTTCTTTGGTCCCAAATTCGATAT	pHIS2
	LkSCA7	g39549	ATACGACTCACTATAGGGCGAATTCGTCACTTTCCATTTAAACACTC	ACCGCGGATCGATTCGCGAACGCGTTGCCGCAATTTCAACTGTAAAA	pHIS2
	LaAGL2-3b	g23308	TATGGCCATGGAGGCCAGTGAATTCATGGGGCGGGGTCGAGTCCA	TCTGCAGCTCGAGCTCGATGGATCCTCAAAGCCACCACCCTTGCA	pGADT7
Dual luciferase assays	Gene Name	Gene ID	Forward primer	Reverse primer	Vector
	LaAGL2-3b	g23308	TTGATATCGAATTCCTGCAGTACCGCAATTAAACTTCTTAGT	TAGAACTAGTGGATCCTGTAAGATCCTGCTTCTTTCTT	pGreenII 0800-LUC
	LkCAS1	g55746	TTGATATCGAATTCCTGCAGatttaacttaagccccgttttttgcc	TAGAACTAGTGGATCCtgccaattcttctcgtgcaaacc	pGreenII 0801-LUC
	LkHMA	g22031	TTGATATCGAATTCCTGCAGCACCATGCAATTTGAAAACCAA	TAGAACTAGTGGATCCATTGTCAAAATGCTCTTACGAG	pGreenII 0802-LUC
	LaAGL2-3a	g23306	TTGATATCGAATTCCTGCAGTTCAATGTCATCCATTCATGGT	TAGAACTAGTGGATCCTGTAAGATCCTGCTTCTTTCTT	pGreenII 0803-LUC
	LkPI	g26505	TTGATATCGAATTCCTGCAGCGCTTCAAACATGCACAGAAAAC	TAGAACTAGTGGATCCGCATAGCTCCTGGCTTTGCT	pGreenII 0804-LUC
	LkAD	g54894	TTGATATCGAATTCCTGCAGCAAAGCCTCCCACTCATCCTTC	TAGAACTAGTGGATCCTCTTTGGTCCCAAATTCGATAT	pGreenII 0805-LUC
	LkSCA7	g39549	TTGATATCGAATTCCTGCAGGTCACTTTCCATTTAAACACTC	TAGAACTAGTGGATCCTGCCGCAATTTCAACTGTAAAA	pGreenII 0806-LUC
	LaAGL2-3b	g23308	TAGAACTAGTGGATCCATGGGGCGGGGTCG	TTGATATCGAATTCCTGCAGTCAAAGCCACCACCCTTGCAC	pGreenII 62-SK

## Sheet: Table S4
Table S4 The number of predicted features of the Larix Kaempferi genome
Feature	Software	Number
CDS	AUGUSTUS	176515
CDS	GeneMark.hmm3	12554
CDS	gmst	77643
exon	AUGUSTUS	176515
exon	GeneMark.hmm3	12554
exon	gmst	77643
gene	AUGUSTUS	49427
gene	GeneMark.hmm3	3568
gene	gmst	5603
intron	AUGUSTUS	124683
intron	GeneMark.hmm3	7278
intron	gmst	64945
mRNA	GeneMark.hmm3	5276
start_codon	AUGUSTUS	51830
start_codon	GeneMark.hmm3	5259
start_codon	gmst	12659
stop_codon	AUGUSTUS	51825
stop_codon	GeneMark.hmm3	5269
stop_codon	gmst	12698
transcript	AUGUSTUS	51832
transcript	GeneMark.hmm3	5276
transcript	gmst	12698

## Sheet: Table S5
Table S5 BUSCOs assessment of Larix kaempferi genome and predicted proteins
Source	Run type	Reference	Complete and single-copy BUSCOs	Complete and duplicated BUSCOs	Fragmented BUSCOs	Missing BUSCOs
China Academy of Forestry	genome	Sun et al., 2022	0.745973	0.100372	0.0885998	0.0650558
Kazusa DNA Research Institute	genome	Shirasawa et al., 2024	0.775	0.116	0.068	0.041
China Academy of Forestry	proteins	Sun et al., 2022	0.592317	0.0539033	0.149318	0.204461
This paper	proteins	This paper	0.545229	0.356258	0.011772	0.086741

## Sheet: Table S6
Table S6 The statistical results of repeats type in Larix kaempferi genome
Repeats type	Number of elements	Length occupied (bp)	Percentage of sequence
Retroelements	3568392	4286846137	0.3178
LINEs	593061	467825760	0.0346667
L2/CR1/Rex	2551	1054330	0.0001
RTE/Bov-B	76585	38666673	0.00286667
L1/CIN4	457933	392677740	0.0291
LTR elements	2975331	3819020377	0.2831
Ty1/Copia	1098953	1092262980	0.0809667
Gypsy/DIRS1	1355572	1995706466	0.147933
DNAtransposons	245660	214442407	0.0159
hobo-Activator	93270	55267684	0.0041
MULE-MuDR	3426	3726105	0.000266667
Others (Mirage, P-element, Transib)	3842	441593	0
Rolling-circles	38646	41512492	0.00306667
Unclassified	12790179	6005140068	0.444967
Simple repeats	1337189	92000095	0.00683333
Low complexity	183459	13698773	0.001
Summary	Length (bp)	Percentage
Total interspersed repeats	10506428612	0.778667
Bases masked	10653639972	0.789567
Total length	13492429495

## Sheet: Table S7
Table S7 The statistical results of non-coding RNA annotation of Larix kaempferi genome
RNA classification	Number	Total Length (bp)	Average Length (bp)
antisense	383	71543	186.796
pre-miRNA	220	25822	117.373
rRNA	10812	12567753	1162.39
riboswitch	2	244	122
ribozyme	15	3824	254.933
sRNA	5	1208	241.6
snRNA	2264	336164	148.482
tRNA	32206	2387254	74.1245

## Sheet: Table S8
Table S8 Basic information of transcriptome sequencing
Sample	Clean Reads	Mapped Reads	Mapped Ratio	Accession number
1Y	19348516	17699028	0.9147	CRX1208454
2Y	30309804	27841228	0.9186	CRX1208455
5Y	26836678	24962172	0.9302	CRX1208456
10Y-1	16165506	15113514	0.9349	CRX1208457
10Y-2	14958152	13762890	0.9201	CRX1208458
25Y	30376554	28227000	0.9292	CRX1208459
50Y	18687562	17396538	0.9309	CRX1208460
D-T1	16577434	15556212	0.9384	CRX1208445
D-T2	12563916	11732058	0.9338	CRX1208446
D-T3	21012334	19759436	0.9404	CRX1208447
M-T1	14254722	13123550	0.9206	CRX1208448
M-T2	14631082	13867312	0.9478	CRX1208449
M-T3	13673060	12823178	0.9378	CRX1208450
U-T1	22746576	20884432	0.9181	CRX1208451
U-T2	24795766	23416494	0.9444	CRX1208452
U-T3	14603906	13099470	0.897	CRX1208453

## Sheet: Table S9
Table S9 The information of age-related genes
gene_id	cluster_id_AS	1Y	2Y	5Y	10Y	25Y	50Y	INPS	DEG	D	M	U	cluster_id_PS	TF	Annotation
g10249	Cluster1	735.85	843.903	187.717	136.263	103.975	78.4542	0	0					NF-YB family protein	A9NLK7_PICSI SHSP domain-containing protein
g10714	Cluster2	6.99187	7.09716	8.19127	8.54972	10.2484	14.3762	1	0	6.18431	6.02475	7.8054	Cluster1	False	B8LRG6_PICSI EamA domain-containing protein
g10825	Cluster1	79.2482	76.1961	15.7163	16.2018	6.76771	8.98589	1	0	1.43501	1.20279	21.1892	Cluster1	False	A0A443PMG7_9MAGN Non-symbiotic hemoglobin
g10861	Cluster1	116.48	107.391	73.4055	68.0174	79.5474	48.3813	1	0	76.8707	52.8825	191.23	Cluster1	False	A9NLS1_PICSI Uncharacterized protein
g10894	Cluster2	5.7129	8.65796	17.9888	22.9668	39.5991	61.1262	1	0	2.40397	6.12857	3.6425	Cluster2	NF-YA family protein	A0A0D6QWS4_ARACU Nuclear transcription factor Y subunit
g10923	Cluster2	14.9591	12.9792	18.2011	16.2256	19.3394	27.4519	1	0	10.0334	10.4026	10.0408	Cluster2	False	A0AA38CSX5_TAXCH KRR1 small subunit processome component
g11287	Cluster2	89.0921	89.6557	92.2869	97.7097	110.399	129.558	1	0	23.9519	19.35	35.2954	Cluster3	False	A0A0C9RS83_9SPER Biotin carboxylase
g11301	Cluster2	90.1767	124.746	103.176	109.896	157.677	215.794	1	0	70.6072	56.4924	90.1155	Cluster3	False	A0A0D6QZK0_ARACU phosphopyruvate hydratase
g11364	Cluster1	23.1317	10.0751	5.36432	3.26704	4.08402	1.43836	1	0	21.0454	27.8025	1.25684	Cluster4	False	B8LPQ2_PICSI UspA domain-containing protein
g11419	Cluster1	23.4523	10.6713	3.11801	3.14705	0.53014	1.97212	1	0	0	0	0.134417	Cluster1	False	Q27J93_PICSI Dirigent protein (Fragment)
g11445	Cluster2	2.24232	1.25907	2.01908	2.35435	4.7775	7.26939	1	0	0	0.110283	0.02176	Cluster2	False	A0AA38FUB4_TAXCH L-gulonolactone oxidase
g11466	Cluster2	22.8496	17.8811	20.0966	23.1649	24.688	32.363	1	0	9.51731	9.16343	4.3177	Cluster4	False	A0A0C9S5Y2_9SPER Protein-serine/threonine kinase
g11541	Cluster2	0.17917	0.89219	4.57981	12.8847	25.4801	27.2847	1	0	0.46104	1.01505	0.28271	Cluster2	False	A0A0D6QU70_ARACU Glycosyltransferase
g1176	Cluster1	21.0657	16.3454	12.1405	7.80974	9.55975	3.88988	1	0	37.2123	29.7483	15.1401	Cluster4	False	D5AE11_PICSI WRC domain-containing protein
g12135	Cluster2	57.4106	49.8788	52.9628	59.5531	63.628	79.8813	1	0	37.653	29.0484	24.9472	Cluster4	MYB_related family protein	A9NUI0_PICSI L-ascorbate peroxidase
g12315	Cluster2	0	0	0	0.091475	0.86504	1.15517	1	0	0	0	0.438667	Cluster1	False	A0A0C9RTV2_9SPER TSA: Wollemia nobilis Ref_Wollemi_Transcript_13395_916 transcribed RNA sequence
g12352	Cluster1	128.602	130.67	58.1461	38.8867	32.6905	30.8275	0	0					False	B8LPH2_PICSI HMA domain-containing protein
g12361	Cluster2	6.40617	7.04141	4.98362	7.59108	10.4757	12.3486	1	1	26.308	14.1928	3.52971	Cluster4	False	D5A883_PICSI Uncharacterized protein
g12569	Cluster2	1.24553	1.05462	1.63373	2.02291	3.31192	5.62316	1	0	0	0	0.262723	Cluster1	False	A0AA38GR15_TAXCH Amino acid transporter transmembrane domain-containing protein (Fragment)
g13064	Cluster1	5.2692	4.03664	1.91465	1.87011	1.94293	0.29874	1	0	0.597557	0.238583	0.88123	Cluster3	False	A0AA38GFV9_TAXCH Transmembrane protein 135 N-terminal domain-containing protein
g13565	Cluster2	0	0	0	0	1.71937	2.55843	0	0					False
g14052	Cluster1	18.8205	15.7569	12.2329	8.96409	11.4102	4.97538	1	0	14.4837	14.8355	9.09682	Cluster4	TCP family protein	B8LMS5_PICSI J domain-containing protein
g14232	Cluster2	0.44311	0.76379	0.79285	1.11849	2.18896	2.81871	1	0	1.3782	1.33215	0.0786567	Cluster4	False	B8LLG0_PICSI Gnk2-homologous domain-containing protein
g14372	Cluster2	0.08684	0.19958	0.4162	1.36976	2.65678	3.22235	1	0	0	0	0.79724	Cluster1	bZIP family protein	A0AA38GG66_TAXCH Dynamin-related protein 4C-like
g14565	Cluster2	9.48873	14.3856	41.4765	46.333	55.9064	87.918	1	0	54.7006	19.5132	103.504	Cluster3	False	X5CHR7_PINTB GA2ox6
g14982	Cluster2	8.41699	8.38729	11.8291	14.5737	14.1748	20.685	1	0	4.23186	4.51101	4.53198	Cluster5	False	E9N9T3_PICAB Respiratory burst oxidase protein 1
g15201	Cluster2	0	0.2692	0.52396	0.06258	0.59178	1.35473	1	0	0.134717	0.207653	0.135003	Cluster2	False
g1528	Cluster2	12.5918	9.94428	14.6572	16.5279	15.1626	19.8699	1	0	5.76059	4.3899	4.98211	Cluster6	False	A0AA38G1F7_TAXCH OBERON-like protein
g15301	Cluster2	1.60665	0.83521	4.64455	5.26454	5.69059	7.6688	1	0	0.876623	1.66105	1.25177	Cluster2	False	A0AA38LD43_TAXCH Long-chain-alcohol oxidase
g15495	Cluster2	73.7138	87.6791	103.794	110.765	106.417	144.333	1	0	23.6138	22.5588	29.9998	Cluster1	False	A9NYW1_PICSI Enoyl-ACP reductase
g15668	Cluster2	14.5827	15.0036	25.3193	32.9252	32.6491	41.1841	1	1	28.0485	25.2603	6.95871	Cluster4	False	A9NSV2_PICSI Fe2OG dioxygenase domain-containing protein
g15869	Cluster1	53.9448	27.5057	12.363	9.18165	5.31129	3.26655	1	0	0	0	1.02667	Cluster1	False	A9NQL9_PICSI Germin-like protein
g15971	Cluster1	18.4574	17.1437	9.96133	7.97682	9.28747	3.04171	1	0	5.07801	8.94519	4.50124	Cluster2	False	A9NNB3_PICSI Uncharacterized protein
g16007	Cluster1	20.6716	6.87305	0.40232	0.478435	0	0	1	0	0	0	0.105277	Cluster1	False	D5AB62_PICSI Uncharacterized protein
g16082	Cluster2	0.41755	0.11995	0.26683	0.699035	1.17198	1.50916	0	0					ERF family protein	A0A0D6R761_ARACU Laccase
g16220	Cluster2	6.23353	5.26698	6.11174	7.9062	8.38786	9.68926	1	0	1.84646	0.810287	2.26508	Cluster3	False	A0AA38C1G9_TAXCH NB-ARC domain-containing protein
g16419	Cluster1	28.1715	35.1194	4.25509	1.81435	1.72519	1.81013	1	0	3.85717	4.76972	9.14099	Cluster1	NF-YB family protein	A9P1C1_PICSI SHSP domain-containing protein
g16420	Cluster1	9.95899	4.0449	0.32917	0.299715	0	0	1	0	0	1.41915	0.581317	Cluster2	NF-YB family protein	A9P1C1_PICSI SHSP domain-containing protein
g16422	Cluster1	69.6606	96.6273	5.78255	9.12231	4.88805	1.64558	1	0	12.3696	12.1231	20.0481	Cluster1	NF-YB family protein	A9P1C1_PICSI SHSP domain-containing protein
g16451	Cluster2	22.4234	14.4859	22.3301	24.6413	31.5008	36.1478	1	0	17.9461	18.8455	18.5262	Cluster5	False	A9NV89_PICSI Glycerol kinase
g16713	Cluster1	58.1318	52.2856	23.4342	21.6707	20.7385	16.036	1	0	83.4461	63.4066	63.7511	Cluster6	False	A0A8T2TUV1_CERRI Tubulin beta chain
g16958	Cluster1	2.84303	0.968	0.06729	0.24005	0.02955	0	0	0					False	B8LLM3_PICSI L-ascorbate oxidase
g17008	Cluster2	0.10314	0.23704	0.52728	0.520465	1.15798	1.59054	1	0	0.17366	0	0	Cluster6	False	A9NVW8_PICSI Methyltransferase type 11 domain-containing protein
g17105	Cluster2	2.68977	2.12119	3.87579	4.58822	5.74362	6.30316	1	0	0.27671	0.0974333	0.26009	Cluster3	False	A0A0C9RSA1_9SPER TSA: Wollemia nobilis Ref_Wollemi_Transcript_15390_2051 transcribed RNA sequence
g17307	Cluster1	1761.18	1315.31	1036.58	700.558	1007	537.321	0	0					False	M5WG80_PRUPE Ubiquitin-like domain-containing protein
g17417	Cluster2	3.0646	1.12496	2.93753	3.56985	3.58403	5.82534	1	0	0.0957467	0	1.67209	Cluster1	False	A9NWQ5_PICSI RING-type E3 ubiquitin transferase
g17545	Cluster1	6.11824	2.76964	1.42171	0.5943	0	0	0	0					False	B8LQI8_PICSI C2 domain-containing protein
g17981	Cluster1	31.0823	13.3708	8.33047	7.56196	4.92905	5.03617	1	0	3.03652	2.41688	3.42074	Cluster3	False	A0A9D5D4N3_9LILI Amino acid transporter transmembrane domain-containing protein
g18008	Cluster2	0	0.09922	0	2.52197	1.06633	2.82945	0	0					False	A9NQB7_PICSI NADP-dependent oxidoreductase domain-containing protein
g18033	Cluster2	0.1254	0.10807	0.32052	0.520345	0.95029	1.32943	1	0	0	0	0.0906433	Cluster1	False	A0A0C9RT92_9SPER TSA: Wollemia nobilis Ref_Wollemi_Transcript_14048_1593 transcribed RNA sequence
g18185	Cluster2	79.6385	85.8147	103.249	88.5138	131.9	172.812	1	0	44.172	43.8572	50.1703	Cluster1	LBD family protein	C0PR50_PICSI 3-oxoacyl-[acyl-carrier-protein] reductase
g18921	Cluster2	0.89192	1.14551	1.17344	1.78528	2.20891	2.9329	1	0	1.71999	1.77354	3.26156	Cluster1	ERF family protein	K4NZE7_PICAB Laccase
g18977	Cluster2	2.21267	4.4496	12.8744	18.8081	23.5671	24.1319	1	0	1.36907	1.44223	0.53774	Cluster4	ERF family protein	D5ADQ8_PICSI Protein DETOXIFICATION
g19521	Cluster2	0	0.29305	2.4445	6.35696	7.94535	17.8201	1	0	1.14181	0.56989	3.03525	Cluster3	False	A9NS14_PICSI glutathione transferase
g19557	Cluster1	13.2565	9.81134	3.30235	1.37388	2.1442	0.43311	1	0	0.0945767	0	0.0332367	Cluster6	False	A9NP36_PICSI DUF4408 domain-containing protein
g19562	Cluster2	45.3044	47.7872	54.6882	55.6985	69.7687	87.3801	1	0	19.2676	15.0859	21.1027	Cluster3	False	B8LKS4_PICSI Dihydrolipoyl dehydrogenase
g1971	Cluster2	16.4105	17.4665	23.6094	26.0504	32.5696	36.8189	1	0	18.3733	25.826	23.5984	Cluster5	False	D5ADU7_PICSI D-aminoacyl-tRNA deacylase
g19720	Cluster2	0.28781	0.57878	1.74723	1.59241	2.01957	4.71575	1	0	0.0887167	0.24439	0.883977	Cluster1	bHLH family protein	A9NUX4_PICSI BHLH domain-containing protein
g19730	Cluster2	0.61051	0.87694	1.95066	3.67332	3.68419	6.32549	1	0	4.23031	3.27777	1.37415	Cluster4	False
g19782	Cluster1	11.1566	11.2645	4.42989	2.06544	0.21282	1.61815	0	0					C2H2 family protein	A0A0G7ZNX0_PICGL Putative 4-coumarate-CoA ligase
g19815	Cluster2	0.53435	0.13645	1.89701	0.996785	7.89895	13.6192	0	0					False	D5A9H1_PICSI Uncharacterized protein
g19829	Cluster2	0.29744	0.5127	2.88913	1.21839	4.70862	10.4925	1	0	0	0	0.0254033	Cluster1	False	D5A9H1_PICSI Uncharacterized protein
g20064	Cluster2	0.60846	0.58267	0.90725	0.70805	2.61867	4.1051	0	0					False	A9P139_PICSI Uncharacterized protein
g20069	Cluster2	0	0.21704	0.48279	0.641395	2.54466	6.73555	0	0					False	A9P139_PICSI Uncharacterized protein
g20076	Cluster1	4.56772	4.42874	2.21522	1.17375	1.83151	0.5503	1	0	0.564267	0.182273	1.11148	Cluster3	False	A0AA38LK16_TAXCH Prolyl endopeptidase
g20147	Cluster2	0	0.37421	0.91563	1.25504	5.74011	8.47436	1	0	0	0	0.944813	Cluster1	C2H2 family protein	D5A9S2_PICSI C2H2-type domain-containing protein
g20333	Cluster1	341.099	441.751	178.274	81.4304	47.3851	78.9297	1	1	305.663	273.797	106.872	Cluster4	NF-YB family protein	Q8L5D5_PSEMZ Small heat-shock protein
g20344	Cluster1	196.433	100.26	29.4345	11.6497	3.69386	5.63742	0	0					NF-YB family protein	A9NS87_PICSI SHSP domain-containing protein
g20381	Cluster2	1.54186	0.63784	4.37466	8.61005	4.95084	10.0457	1	0	0.491283	0.10474	0.624973	Cluster3	False	B8LN73_PICSI Glycosyltransferase
g20480	Cluster2	0	0	15.3198	23.9302	21.7031	48.9784	1	0	4.52829	12.2339	22.8484	Cluster1	MIKC_MADS family protein	A0A6H1QWY4_9SPER MADS-box protein SOC1-2
g20487	Cluster2	0.16514	0	11.5025	21.8226	33.8361	67.644	1	0	8.33532	32.8539	30.2631	Cluster5	MIKC_MADS family protein	A0A6H1QWY4_9SPER MADS-box protein SOC1-2
g20489	Cluster2	0.3196	1.16301	29.0014	44.0161	67.0403	118.184	1	0	15.4642	20.0247	22.803	Cluster5	MIKC_MADS family protein	A0A6H1QUS0_9SPER MADS-box protein SOC1-4
g20500	Cluster2	1.32426	1.75586	3.38494	5.80795	4.8034	9.52345	1	0	0.0857567	0	0.391473	Cluster3	MIKC_MADS family protein	A0A6H1QWY4_9SPER MADS-box protein SOC1-2
g20517	Cluster1	14.7428	13.458	0.88047	2.03844	0.30938	0.53119	1	0	0.602803	1.25577	0.281093	Cluster2	MIKC_MADS family protein	A9P2G7_PICSI Uncharacterized protein
g20518	Cluster1	36.2336	38.2705	16.1586	14.3947	9.00152	10.551	1	0	13.0686	13.7068	14.94	Cluster1	MIKC_MADS family protein	A9P2G7_PICSI Uncharacterized protein
g2053	Cluster2	1.98709	2.23585	3.75649	2.39773	4.55483	7.82032	1	0	1.37577	0.458863	0.427247	Cluster6	False	A0AA38FE45_TAXCH Uncharacterized protein
g20649	Cluster2	2.49007	4.87738	5.93089	4.00465	13.7875	22.3632	1	0	20.642	28.0352	13.3149	Cluster2	False
g21311	Cluster2	5.42793	12.6433	14.718	11.0048	31.87	55.7083	1	0	25.2987	22.9603	16.3223	Cluster4	False	B8LRN4_PICSI Dirigent protein
g21322	Cluster2	0	0.77602	1.07886	0.753705	2.27456	3.57982	1	0	3.13147	2.29016	3.67145	Cluster3	False	B8LQM8_PICSI Dirigent protein
g21330	Cluster2	2.1084	50.2733	34.132	40.5062	135.715	174.252	1	0	134.901	74.9398	73.9616	Cluster6	False	A6YR05_PICSI Dirigent protein
g21430	Cluster1	6.07254	3.46179	2.24341	1.40427	1.11853	0.9145	1	0	0	0	0.02807	Cluster1	False	A0AA38FN81_TAXCH Protein kinase domain-containing protein
g21931	Cluster2	30.2514	21.5796	27.3018	32.3458	33.5456	39.2493	1	0	2.13397	3.97488	1.04841	Cluster2	C2H2 family protein	A0AA38C0Z9_TAXCH C2H2-type domain-containing protein (Fragment)
g22031	Cluster2	4.77164	6.62554	6.98773	14.1541	11.0492	17.0544	1	1	10.7462	9.1429	3.44468	Cluster4	False	A9NPT0_PICSI HMA domain-containing protein
g2213	Cluster2	17.7213	9.20806	17.5281	20.3017	29.7286	34.556	1	0	0.95146	1.97765	0.960923	Cluster2	ERF family protein	A0AA38L9N9_TAXCH Protein DETOXIFICATION (Fragment)
g22147	Cluster2	1.14509	1.14422	1.49529	2.96975	3.52144	5.99808	1	0	0.14269	0.22251	0.449777	Cluster1	False	B8LLY7_PICSI Fungal lipase-like domain-containing protein
g2219	Cluster1	2.7327	2.21661	0.41088	0	0.04512	0	0	0					False	A0AA38G4U1_TAXCH Fe2OG dioxygenase domain-containing protein (Fragment)
g22219	Cluster2	24.8783	24.9477	27.8956	26.7255	36.7969	50.6499	1	0	19.6044	17.6201	14.7002	Cluster4	C2H2 family protein	A0AA38LAC3_TAXCH GTD-binding domain-containing protein
g22528	Cluster1	5.95584	4.0557	1.4096	0.36404	0	0.2126	0	0					False
g22556	Cluster2	0.37588	4.53524	6.29307	7.94202	10.4234	16.5921	1	0	1.20883	1.71947	6.0494	Cluster1	False	Q43025_PINBN alcohol dehydrogenase (Fragment)
g22855	Cluster1	27.8371	12.5433	0.3046	1.11038	0	0.27565	1	0	0.0293867	0	0	Cluster6	False	A9NU49_PICSI Inositol oxygenase
g22993	Cluster2	0.88536	1.15304	1.73502	1.95598	7.72013	10.6381	1	0	0.0745333	0.364503	1.4852	Cluster1	False	C0PSF9_PICSI Cytochrome P450
g23020	Cluster1	1.16681	0.46928	0.29825	0.130225	0.0655	0.05623	1	0	0.179833	0.198153	0	Cluster4	False	C0PSF9_PICSI Cytochrome P450
g23306	Cluster2	0	0	0.23174	7.08714	20.5609	27.9616	1	1	0.0508833	5.88219	15.6732	Cluster1	MIKC_MADS family protein	A0A6H1QUD2_9SPER Developmental protein SEPALLATA 1-3
g23308	Cluster2	0	0	4.48028	6.20603	39.2217	60.1175	1	1	3.79314	8.8824	18.6844	Cluster1	MIKC_MADS family protein	A0A6H1QUD2_9SPER Developmental protein SEPALLATA 1-3
g23456	Cluster2	62.8447	90.369	82.0741	134.508	118.172	176.25	1	0	25.493	42.7111	17.7663	Cluster2	False	A9NQ48_PICSI VOC domain-containing protein
g23558	Cluster2	9.72759	10.5522	16.4604	26.5877	28.5701	37.6522	1	0	3.55886	2.7576	8.32434	Cluster1	False	B8LRT5_PICSI NAD-dependent epimerase/dehydratase domain-containing protein
g24053	Cluster2	0.58005	1.23311	0.85252	1.54266	3.87479	4.47243	1	0	0.375847	0.31282	0	Cluster4	False	B8LN25_PICSI Cytochrome P450
g24370	Cluster1	14.7642	8.35038	2.06383	3.20189	1.29499	0.66702	1	0	0	3.99379	4.69219	Cluster5	False	D5AE35_PICSI FLZ-type domain-containing protein
g24535	Cluster1	126.073	52.9071	12.4005	14.2894	9.81785	7.62417	0	0					MYB_related family protein	A0A0C9RHL1_9SPER TSA: Wollemia nobilis Ref_Wollemi_Transcript_21777_2041 transcribed RNA sequence
g24537	Cluster1	23.5792	20.094	5.76232	4.82226	3.11242	0.64595	1	0	0	0.05628	0.13417	Cluster1	MYB_related family protein	A0A0C9RHL1_9SPER TSA: Wollemia nobilis Ref_Wollemi_Transcript_21777_2041 transcribed RNA sequence
g24723	Cluster2	4.45107	5.24943	8.2336	11.6071	11.9014	18.2889	1	0	7.19564	4.29624	10.1461	Cluster3	False
g24738	Cluster2	0	1.71616	3.03146	3.29182	4.14247	7.7897	1	0	1.51759	0.704807	0.560477	Cluster6	LBD family protein	A0A9D3UXJ8_9ROSI LOB domain-containing protein
g25425	Cluster2	6.61071	5.60696	6.94009	8.55823	8.34967	11.2259	1	0	1.77818	2.22705	2.83218	Cluster1	False	A0A0C9RPS4_9SPER TSA: Wollemia nobilis Ref_Wollemi_Transcript_4754_1939 transcribed RNA sequence
g25649	Cluster2	114.857	83.1858	112.461	139.782	189.547	223.305	1	1	22.6811	28.3204	81.245	Cluster1	False	D5ADR6_PICSI Tify domain-containing protein
g26388	Cluster2	1.15492	2.10131	2.82908	1.50381	6.59127	9.46154	0	0					LBD family protein	A9P1U3_PICSI LOB domain-containing protein
g26459	Cluster2	2.20265	2.63236	2.25208	3.4249	4.4513	5.85931	1	0	0.0741733	0.162767	2.17952	Cluster1	False	A9NQN6_PICSI Hexosyltransferase
g26505	Cluster2	14.3982	9.45446	10.2119	14.9556	27.8891	41.4789	1	1	15.2365	19.6839	29.2735	Cluster1	False	A9NNK3_PICSI peptidylprolyl isomerase
g2653	Cluster2	2.06806	2.06982	1.8331	2.47998	2.92102	4.24362	1	0	1.00924	0.89002	1.081	Cluster3	False	A0AA38CTZ6_TAXCH F-box domain-containing protein
g26717	Cluster1	4.29315	1.74119	0.37655	0.195915	0.09451	0	0	0					False	A9NQA5_PICSI Uncharacterized protein
g26738	Cluster1	31.6481	26.7972	12.4689	10.1599	14.4264	3.21082	1	0	17.4971	26.3103	7.99183	Cluster2	False	A0AA38F017_TAXCH Hepcidin
g26902	Cluster2	1.83154	2.10466	2.75879	8.98897	9.17987	11.3481	1	1	11.0558	10.5405	2.52171	Cluster4	False
g26986	Cluster2	381.635	450.043	543.072	600.894	605.217	749.816	0	0					False	A9NKV8_PICSI Uncharacterized protein
g27102	Cluster2	1.25551	2.65768	4.81381	4.42572	9.5332	14.6483	0	0					AP2 family protein	A0A7J6UXJ8_THATH Ap2-like ethylene-responsive transcription factor
g2726	Cluster2	0	0.58675	6.74333	6.73391	12.3783	25.4084	1	0	9.00172	7.31204	10.7101	Cluster3	False	A0AA38L7I9_TAXCH Poly [ADP-ribose] polymerase (Fragment)
g27276	Cluster2	14.0257	14.8711	25.9643	33.2542	28.5716	47.5225	1	0	19.6669	20.5882	27.0441	Cluster1	False	A9NWL1_PICSI Response regulatory domain-containing protein
g27303	Cluster2	2.75821	10.4043	7.12688	7.40259	16.6951	27.0462	1	0	36.1473	15.2908	13.2876	Cluster6	False	A0AA38FTC2_TAXCH DOMON domain-containing protein (Fragment)
g27451	Cluster2	0	0.24664	0.54862	1.13349	3.13263	4.4683	1	0	0.0722767	0	0.27099	Cluster3	False	A9NTH7_PICSI F-box domain-containing protein
g27532	Cluster1	870.071	987.903	294.343	69.3886	95.2446	44.7371	0	0					False	C0PTB9_PICSI SHSP domain-containing protein
g27534	Cluster1	545.377	559.22	181.271	98.9579	66.3874	60.001	0	0					False	B8LM67_PICSI SHSP domain-containing protein
g27535	Cluster1	625.622	393.726	59.853	26.7585	36.5128	16.9745	0	0					False	C0PTB9_PICSI SHSP domain-containing protein
g27628	Cluster2	27.426	42.16	36.5729	47.4515	55.8896	79.6994	1	0	57.0175	53.2984	73.5797	Cluster1	False
g27820	Cluster2	2.7063	1.36057	2.1137	3.12086	7.4694	10.9044	1	0	2.26117	2.33354	0.74031	Cluster4	False	A0AA38GL47_TAXCH transketolase
g27935	Cluster2	13.5315	15.0311	11.241	16.591	26.3328	43.038	0	0					False	A9NKL1_PICSI Cysteine-rich transmembrane CYSTM domain-containing protein
g28000	Cluster2	0.83946	1.88543	0.90218	1.322	2.48469	2.79499	1	0	1.91195	2.41512	1.30327	Cluster2	False	A0AA38CHS9_TAXCH DUF4378 domain-containing protein
g28138	Cluster2	11.5107	8.01392	9.00886	12.0784	16.9855	21.9715	1	0	11.0285	11.5493	7.35129	Cluster4	MYB_related family protein	A0AA38GSB8_TAXCH Uncharacterized protein
g28613	Cluster1	29.6993	38.3793	0.53273	0.465215	0	0	1	0	0.650287	0.353943	0.0600533	Cluster4	False
g29108	Cluster2	0.73052	0.83946	0.82307	1.04859	1.30578	1.8899	1	0	0.37529	0.30223	0.302033	Cluster6	False	A0AA38F7C2_TAXCH Codanin-1 C-terminal domain-containing protein
g29305	Cluster1	4.50369	4.12523	1.293	1.0354	0.3664	0.18873	1	0	0.950957	1.28309	0.912633	Cluster2	HSF family protein	A9NUX6_PICSI HSF-type DNA-binding domain-containing protein
g29413	Cluster2	0.96705	1.11126	2.93535	8.99423	17.5073	17.01	1	0	1.37596	1.38039	2.48008	Cluster1	False
g29472	Cluster2	113.974	128.242	90.7643	153.043	163.828	198.062	0	0					False	A9NYL4_PICSI NADH dehydrogenase [ubiquinone] 1 alpha subcomplex subunit 1
g30049	Cluster2	0.06409	0.01841	0.08192	0.102725	0.21588	0.33976	1	0	0.0197567	0	0	Cluster6	False
g30261	Cluster2	1.11377	1.09499	1.85049	1.95565	2.36196	2.93414	1	0	0.0660933	0	0	Cluster6	False	A0A0K0M6U1_PINTB BXL1
g30455	Cluster2	113.286	114.673	117.935	180.405	218.36	221.02	0	0					False	A9P0W5_PICSI Phytocyanin domain-containing protein
g3046	Cluster1	112.435	76.102	58.9642	42.343	36.3131	42.0196	1	0	24.8953	19.0932	20.7666	Cluster6	False	A0A0D6R0U7_ARACU protein-disulfide reductase
g30544	Cluster2	0	0.52617	0.1672	1.40888	5.14073	7.43929	1	0	0	0	0.150783	Cluster1	ERF family protein	A9NSG0_PICSI Caffeoyl-CoA O-methyltransferase
g30712	Cluster2	2.95699	4.68916	3.66579	4.98259	8.03402	9.9179	1	0	0.828047	0.218507	0.721927	Cluster3	HD-ZIP family protein	A9NWK6_PICSI Pectate lyase
g30729	Cluster2	0	0.28233	0.10467	0.603875	1.2413	2.9995	1	0	0.0252433	0.0695433	0.0956567	Cluster5	False	A9NWI7_PICSI Uncharacterized protein
g31088	Cluster2	0.06296	0.03617	1.93115	3.47973	5.08932	9.10209	1	0	3.91655	4.41031	0.664387	Cluster4	False	D5AAB4_PICSI J domain-containing protein
g3119	Cluster2	13.8864	13.9938	19.0483	23.6599	26.0792	39.3105	1	0	4.71933	4.50565	4.54704	Cluster6	False	A0A0D6R539_ARACU Gfo/Idh/MocA-like oxidoreductase N-terminal domain-containing protein
g31393	Cluster1	2.69224	2.93903	1.07525	0.911035	0.83122	0.12974	1	0	0	0	0.116363	Cluster1	False	B8LLR5_PICSI Benzyl alcohol O-benzoyltransferase
g31870	Cluster1	142.653	211.162	21.9072	10.9205	0.63845	0.1566	1	0	0	0	0.187263	Cluster1	False	A0AAD3NM28_CRYJA JAB domain-containing protein
g31989	Cluster1	4.76355	2.11893	1.08014	1.34464	1.09262	0.49367	1	0	0.327773	0.359807	0.411113	Cluster1	False	A0A8B7CLF5_PHODC Uncharacterized protein LOC103715635
g32127	Cluster2	12.4972	14.3173	15.6815	14.8184	16.6243	22.0458	1	0	23.4457	25.6237	10.317	Cluster4	False	D5ABA3_PICSI F-box domain-containing protein
g32299	Cluster2	0	0.11423	0.0847	0.10937	0.35343	0.60681	1	0	0.0278967	0.173763	0	Cluster2	False	A0A0D6R246_ARACU RING-type E3 ubiquitin transferase
g32442	Cluster2	0.84192	1.98585	1.18927	1.44944	2.71132	5.08222	1	0	0.41034	0.20465	0.681697	Cluster3	False	A0AA38FN81_TAXCH Protein kinase domain-containing protein
g32444	Cluster2	14.4916	20.9174	30.4919	35.368	33.5816	44.4565	1	0	34.5484	16.9427	28.9657	Cluster3	False	A9NMQ9_PICSI Wall-associated receptor kinase galacturonan-binding domain-containing protein
g32792	Cluster1	4.05328	2.09122	1.48008	0.91535	1.48593	0	1	0	0.211577	0	0.03532	Cluster6	False	A9NVZ0_PICSI 3-hydroxyisobutyryl-CoA hydrolase
g32818	Cluster2	1.1239	0.07175	0.3192	1.46639	2.52363	4.09218	1	0	0.998767	2.43118	0.91136	Cluster2	False
g33001	Cluster2	34.8926	33.0135	41.5452	54.6899	82.7015	95.4283	1	0	36.364	39.5655	18.177	Cluster4	False	D5AAC5_PICSI AT-hook motif nuclear-localized protein
g33060	Cluster2	3.88526	3.01543	4.88545	7.26064	8.16121	8.75764	1	0	2.51567	1.78981	2.43142	Cluster3	False	A0AA38GTU7_TAXCH HhH-GPD domain-containing protein
g33645	Cluster2	0	0.36478	0.4057	0.998055	2.77988	5.99667	1	0	0	0	0.350487	Cluster1	False	A9NM91_PICSI RING-type domain-containing protein
g33789	Cluster2	5.00795	6.35007	7.17286	12.6748	34.2196	57.0883	1	0	13.9572	9.52196	4.03534	Cluster4	False	A0A076LAT5_PINSY Mother of FT and TFL1-like 1
g33934	Cluster1	1019.18	641.633	180.155	50.4	41.8987	24.6306	0	0					False	A0AA38FTZ9_TAXCH SHSP domain-containing protein
g33997	Cluster1	90.8349	63.2337	54.901	37.073	45.3034	34.4275	1	0	0.610193	1.63103	3.91009	Cluster1	False	D5A7X4_PICSI Amidase domain-containing protein
g34176	Cluster1	57.9405	24.1715	1.59772	0.295555	0	0.20954	0	0					False	A9NL51_PICSI Uncharacterized protein
g34785	Cluster1	507.393	175.369	28.9292	62.6036	13.1747	21.4718	0	0					NF-YB family protein	Q40936_PSEMZ Low molecular weight heat-shock protein
g34792	Cluster1	37.5284	33.7401	1.95704	0.08485	0.43662	0	1	0	9.89917	8.87129	6.08274	Cluster4	NF-YB family protein	A9NS87_PICSI SHSP domain-containing protein
g34798	Cluster1	130.334	74.7206	20.6844	8.17962	7.8792	1.51845	1	0	44.8658	40.3173	35.8814	Cluster4	NF-YB family protein	A9NS87_PICSI SHSP domain-containing protein
g34802	Cluster1	5.57806	4.1786	0.85729	1.48721	1.07018	0.27221	1	0	0.0891633	0	0.05104	Cluster3	False	D5ADQ8_PICSI Protein DETOXIFICATION
g34895	Cluster1	104.883	61.2829	46.9536	45.9523	45.0721	32.8389	1	0	4.88971	14.4054	7.0036	Cluster2	False	B8LN38_PICSI Phytosulfokine
g35109	Cluster1	6.58893	6.58866	2.63155	2.48758	1.63598	1.40443	1	0	0.0390567	0	0.424097	Cluster1	False	A9NXT2_PICSI Glycosyltransferase
g35142	Cluster2	0	0	0.06694	0.116905	0.35281	0.70671	0	0					False	A0A0K0M6U8_PINTB cytokinin dehydrogenase
g35159	Cluster2	23.0629	34.9379	26.27	40.3991	44.5058	50.7653	1	0	46.0655	25.1855	31.1262	Cluster6	False	A0A0D6QST9_ARACU 6-phosphogluconate dehydrogenase, decarboxylating
g35343	Cluster1	14.3711	8.96484	8.39632	4.2521	7.00704	2.53276	1	0	1.70646	1.38064	1.88736	Cluster3	False	B8LLF0_PICSI Probable purine permease
g35409	Cluster2	15.4787	27.8098	58.772	71.6176	107.763	154.474	1	0	43.1605	43.2661	14.4456	Cluster4	NF-YA family protein	A0A023R5Z3_9SPER Nuclear transcription factor Y subunit
g35916	Cluster2	4.03708	2.65091	10.614	7.60505	24.7344	53.9177	1	0	34.5017	34.2755	5.44978	Cluster4	False	A9NSA3_PICSI Transmembrane protein
g36056	Cluster2	51.4242	42.8679	53.7241	88.3349	68.4694	107.196	1	0	27.5985	29.4521	36.707	Cluster1	MYB_related family protein	A9NWU3_PICSI Major facilitator superfamily (MFS) profile domain-containing protein
g3623	Cluster2	0.59024	0.40696	0.90523	1.05401	1.19281	2.3893	1	0	2.2043	2.78627	1.3368	Cluster2	False	A0AA38KRB4_TAXCH X8 domain-containing protein (Fragment)
g36284	Cluster2	18.0915	20.233	26.1178	39.6145	46.4018	69.4031	0	0					False	Q9AUI2_PINTA Laccase
g36573	Cluster2	0	0	0.06848	0	0.40105	0.51643	0	0					False	A0A0C9S462_9SPER Receptor-like serine/threonine-protein kinase
g36655	Cluster2	0	0	0	0	0.51021	0.87599	0	0					TCP family protein
g36660	Cluster2	0	0.23745	0.23108	1.53647	1.42095	2.14094	0	0					TCP family protein
g36700	Cluster2	0	0	0.16541	0	0.50857	0.74844	0	0					False	A0A0K0M799_PINTB CHAT4
g36963	Cluster1	18.25	6.31399	4.13819	1.29541	0	1.51307	0	0					False	A0A3L6QI01_PANMI Cell number regulator 2-like isoform X1
g3733	Cluster2	3.63648	3.06203	8.45381	7.2722	17.8443	30.2748	1	0	0	0	0.0906433	Cluster1	False	B8LKR3_PICSI Glycosyltransferase
g3734	Cluster2	16.6647	19.257	18.3976	32.1667	43.2139	48.6643	1	0	1.41199	2.13072	2.21417	Cluster5	False	B8LN75_PICSI Glycosyltransferase
g38484	Cluster2	16.4839	7.89249	8.77797	19.7343	30.8444	45.014	1	0	0	0	0.812793	Cluster1	False
g38634	Cluster2	0.22894	3.61739	2.63339	2.63391	6.04036	8.82627	1	0	41.3507	65.4858	33.6281	Cluster2	False	A0A0K0M7D3_PINTB Bidirectional sugar transporter SWEET
g38851	Cluster1	40.411	53.7057	11.5645	4.17842	1.97261	3.72551	1	0	0	0	0.254487	Cluster1	False
g38897	Cluster2	26.0265	20.5718	39.6951	52.7666	49.8842	70.8187	1	0	6.65677	8.64014	1.78885	Cluster4	False	D5AA01_PICSI Purple acid phosphatase
g38906	Cluster2	40.3439	52.866	67.9498	73.6695	139.883	185.24	1	0	15.9511	25.3869	18.5621	Cluster2	False	A9NYW1_PICSI Enoyl-ACP reductase
g39014	Cluster2	5.26603	6.43294	5.94201	6.33077	7.43025	9.51076	1	0	1.61756	1.22521	1.72467	Cluster3	False	A0A0C9RPY9_9SPER Peroxisomal membrane protein PEX14
g39060	Cluster2	7.3794	8.42937	10.4978	10.9353	11.5397	16.4261	1	0	7.53562	4.24641	4.79324	Cluster6	False	A0A0C9RXW3_9SPER TSA: Wollemia nobilis Ref_Wollemi_Transcript_5024_1502 transcribed RNA sequence
g39282	Cluster2	5.84911	15.4964	31.2515	60.4191	81.0826	78.141	1	0	27.5517	31.1334	33.9256	Cluster5	False	A9NP26_PICSI Alpha-carbonic anhydrase domain-containing protein
g39283	Cluster2	12.5918	20.5789	37.0138	63.7921	94.7179	132.419	1	0	13.6214	23.7169	17.7349	Cluster2	False
g39379	Cluster2	3.18109	5.95706	6.17367	6.87416	10.053	12.7749	1	1	1.51359	1.50333	12.1037	Cluster1	NAC family protein	A0A089GG65_PINSY Beta-glucosidase
g39549	Cluster2	42.1955	32.276	43.1225	45.3659	54.4419	64.7425	1	1	25.8646	21.6007	11.825	Cluster4	False	A9NVN8_PICSI SCA7 domain-containing protein
g39760	Cluster1	964.957	1091.52	188.401	60.5393	56.846	58.2938	0	0					bZIP family protein	A0A6P5ENF5_ANACO Heat shock protein 83-like
g40271	Cluster2	9.67997	9.0887	11.4662	21.9994	16.1692	27.9889	1	0	16.4746	7.71688	12.659	Cluster3	False	A9NMQ7_PICSI Ribosomal protein eL8/eL30/eS12/Gadd45 domain-containing protein
g40422	Cluster2	13.4174	17.4355	15.305	19.1794	20.4136	27.5555	1	0	13.1616	20.0081	21.1119	Cluster5	False	A0AA38L851_TAXCH Uncharacterized protein
g409	Cluster2	10.5648	52.514	40.3501	69.3619	192.539	273.507	0	0					False	D5ABV4_PICSI Uncharacterized protein
g40953	Cluster1	3.04303	4.37102	0.33527	0.346345	0.17671	0	0	0					False	A0A0G7ZNV8_PICGL Cytochrome P450 CYP76AA27
g40990	Cluster2	6.50353	7.80799	8.55994	12.7882	14.0583	19.74	1	0	14.8129	16.4965	17.4564	Cluster5	False	A9NYG8_PICSI Sphingomyelin synthase-like domain-containing protein
g41117	Cluster1	237.813	293.023	65.2554	21.2778	16.5209	11.4222	0	0					False	A9NX13_PICSI SHSP domain-containing protein
g41118	Cluster1	230.505	192.587	60.459	15.7573	6.76359	2.47482	0	0					False	A9NX13_PICSI SHSP domain-containing protein
g41391	Cluster1	158.615	129.219	111.708	74.9167	104.973	64.5293	1	0	72.8047	66.4456	85.8071	Cluster3	False	D5ACF6_PICSI Ribosomal protein L5 C-terminal domain-containing protein
g41424	Cluster2	1.76469	2.7883	1.97344	4.13279	4.95311	9.56716	1	0	3.39996	5.56636	4.1062	Cluster2	False	K3ZAN5_SETIT Histone H3
g41550	Cluster2	0	0	0.99034	0	4.78483	11.9494	1	0	1.957	1.4315	1.83399	Cluster3	False
g41831	Cluster2	5.33694	5.67284	7.50294	8.63121	9.88654	14.4669	1	0	3.32159	2.65139	3.53025	Cluster3	False	A0A0D6R7G8_ARACU Major facilitator superfamily (MFS) profile domain-containing protein
g4200	Cluster2	0.16789	0.67525	1.07286	1.42532	2.63891	5.33989	1	0	4.33604	4.13382	1.37428	Cluster4	False	A6YR01_PICSI Dirigent protein
g42808	Cluster2	300.575	316.598	345.989	356.438	428.478	476.841	0	0					False	A9NS28_PICSI 4-hydroxy-4-methyl-2-oxoglutarate aldolase
g4334	Cluster2	11.1829	13.4624	15.9512	17.7106	23.952	25.2132	1	0	6.91366	7.2327	5.49704	Cluster4	False	A0A9D4ZQZ6_ADICA GST C-terminal domain-containing protein
g43416	Cluster2	0.09075	0.15643	0	0.30818	1.06983	2.36162	1	0	0.81659	2.12679	1.82241	Cluster5	False	A9NT90_PICSI Gnk2-homologous domain-containing protein
g43568	Cluster1	75.2949	30.2144	5.23703	0.928405	0.8626	0.32912	1	0	1.37852	1.09437	4.37484	Cluster1	NF-YB family protein	A9P1C1_PICSI SHSP domain-containing protein
g43740	Cluster2	0.36779	0.24654	1.371	2.21618	2.71843	6.85334	1	0	0.57924	0.217343	0.215733	Cluster6	False	A0A0G7ZNX7_PICGL Cytochrome P450 CYP85A1
g43761	Cluster2	5.61472	6.92642	6.64824	7.49984	10.9388	16.5529	1	0	1.39249	0.280447	3.42541	Cluster3	False	A0A0C9QQL8_9SPER TSA: Wollemia nobilis Ref_Wollemi_Transcript_13844_868 transcribed RNA sequence
g43786	Cluster2	6.58797	4.1153	7.26936	9.73526	10.127	15.7262	1	0	2.83378	1.70163	1.07389	Cluster4	LBD family protein	D5A815_PICSI Protein kinase domain-containing protein
g43823	Cluster2	0.19856	0.29662	0.7613	0.533745	1.00315	2.06681	1	0	0.506867	0.03372	0.42458	Cluster3	False	A0AA38CNK3_TAXCH Potassium transporter
g43902	Cluster2	0	0	0.81598	0.227395	2.98669	4.30747	0	0					False
g44184	Cluster1	4.22294	3.48786	0.42165	0.153565	0.14816	0	0	0					False	A0A9E8M4H8_PINYU glutathione transferase
g44217	Cluster2	0	0.07599	0.08451	0.147605	0.29697	0.70108	0	0					C2H2 family protein	A0AA38CKX6_TAXCH GDSL esterase/lipase
g44274	Cluster1	3.5401	1.53791	0.88281	0.477725	0.04847	0.33288	1	0	0.05323	0	0	Cluster6	False	A9NTA1_PICSI Peroxidase
g44277	Cluster2	1.20882	9.77316	3.80713	9.16306	17.3037	25.2154	0	0					False	A9NTA1_PICSI Peroxidase
g44818	Cluster2	0.6114	1.25459	2.34418	1.20396	6.47197	12.543	1	0	0	0	0.0372967	Cluster1	False	A9NZ08_PICSI Alpha/beta hydrolase fold-3 domain-containing protein
g4499	Cluster1	17.4118	12.5339	2.17415	2.52478	1.74138	0.57868	0	0					False	A0A6P6A8K6_DURZI AT-hook motif nuclear-localized protein
g44998	Cluster1	9.83012	4.21406	1.04152	1.42841	0	0.9818	0	0					False	A0A515L526_9SPER BAHD acyltransferase-like 11
g4500	Cluster1	13.7178	8.71137	0.92274	1.12058	0.34739	0.19882	1	0	43.5647	50.5499	0.72221	Cluster4	False	A0A9Q0KD45_9MAGN AT-hook motif nuclear-localized protein
g45000	Cluster2	16.3178	14.8927	17.4481	18.3181	20.8335	22.7393	1	0	7.04572	5.61389	7.14112	Cluster3	B3 family protein	A0AA38C5I0_TAXCH CW-type domain-containing protein
g45233	Cluster1	210.958	193.732	84.7681	57.0065	58.0164	53.7476	1	0	78.5848	80.687	80.442	Cluster5	False	B8LMT1_PICSI Uncharacterized protein
g45622	Cluster1	66.6022	38.6043	15.5617	7.94597	13.0115	3.3934	1	0	43.3679	86.7835	14.3686	Cluster2	False	B8LQ89_PICSI Protein SPIRAL1-like 5
g45831	Cluster2	59.7	50.153	91.285	104.555	92.1929	142.925	1	0	40.2136	42.0837	38.1905	Cluster2	False	X5CFI5_PINTB GA2ox8
g45946	Cluster2	3.48697	4.40765	5.49636	7.61871	9.83065	13.5925	1	0	1.8216	2.53768	1.53873	Cluster2	False	A0A0D6QWM2_ARACU ATP-dependent 6-phosphofructokinase
g46119	Cluster1	5.40982	6.10937	0.47683	0.90583	0.41887	0	1	0	3.28873	2.21761	0	Cluster4	False
g46290	Cluster2	1.9987	1.6996	2.35008	2.64642	3.76987	4.46918	1	0	0.27179	0.283467	0.220893	Cluster4	False	A0AA38CQH8_TAXCH DUF1995 domain-containing protein
g46388	Cluster2	1.47717	0.35364	1.21926	2.86169	4.80255	4.98298	1	0	0.516463	0.69777	0.931027	Cluster1	False	B8LN73_PICSI Glycosyltransferase
g46391	Cluster2	0	0	1.40084	1.45937	3.07645	4.8293	1	0	2.85894	1.40087	0.874923	Cluster4	False
g46510	Cluster2	105.63	109.293	112.801	117.169	134.288	148.492	1	0	72.3837	68.7927	73.6091	Cluster3	False	A9NKU3_PICSI DNL-type domain-containing protein
g46559	Cluster2	69.1165	80.2542	88.2417	98.0241	110.634	139.223	1	0	89.6104	82.4289	92.2424	Cluster3	False	A9NTD8_PICSI Uncharacterized protein
g46738	Cluster2	126.521	110.453	139.246	161.503	178.857	196.849	1	0	110.669	134.955	81.1196	Cluster2	False	A0A0K0M721_PINTB HYL1
g46787	Cluster2	0.38497	0.33179	0.73802	0.841	1.24262	2.13348	1	0	0	0.408613	0.958123	Cluster1	False	A0AA38FR28_TAXCH BZIP domain-containing protein
g46840	Cluster2	51.6549	45.5193	50.0939	60.3044	65.094	75.1162	1	0	34.1206	34.7319	33.0714	Cluster2	False	A9NX18_PICSI Transcription factor IIA alpha/beta subunit
g47125	Cluster1	33.5938	46.1949	12.6648	2.10779	1.49918	0.54189	1	0	1.79644	3.55557	1.21134	Cluster2	False	B8LRL9_PICSI Ricin B lectin domain-containing protein
g47311	Cluster2	0	0.58267	0.12961	1.19565	1.6509	2.24803	1	0	0.545857	0	0.05844	Cluster6	MIKC_MADS family protein	A9NUB3_PICSI 2,4-dienoyl-CoA reductase [(3E)-enoyl-CoA-producing]
g47536	Cluster2	32.6273	45.4063	66.3941	76.4841	63.8042	102.974	1	0	85.389	97.6855	56.7458	Cluster4	False
g47537	Cluster2	142.675	172.466	216.698	216.011	229.672	279.224	1	0	159.793	225.193	213.178	Cluster5	False	A0AAE2CG48_9LAMI Histone H4
g48063	Cluster2	3.82586	3.06414	3.16097	4.72743	6.16099	7.74725	1	0	9.75328	9.92761	3.27989	Cluster4	False	A0AA38FYM1_TAXCH Subtilisin-like protease SBT5.3
g48247	Cluster2	21.586	20.1502	20.6739	23.1715	30.6077	40.2226	1	0	6.57325	6.77884	3.70197	Cluster4	False	C0PRN6_PICSI 3-hydroxy-3-methylglutaryl coenzyme A reductase
g48368	Cluster2	6.96791	15.0693	16.0096	21.6755	22.1504	37.1252	1	0	6.56674	3.30232	15.367	Cluster3	False	A0AA38FE33_TAXCH Uncharacterized protein
g48689	Cluster2	0.55682	0.61078	0.61461	0.926165	1.4208	1.95154	1	0	0.374487	0.0467567	0.309037	Cluster3	False	A0AA38CQE9_TAXCH Aluminum-activated malate transporter
g48887	Cluster1	36.086	25.1294	17.6819	16.4963	18.0381	12.044	1	0	16.1647	16.4255	15.1803	Cluster4	False	A9NZZ3_PICSI KANL3/Tex30 alpha/beta hydrolase-like domain-containing protein
g4916	Cluster2	7.5551	12.223	14.3566	32.2551	24.2189	37.9413	1	0	12.5929	8.8635	20.3846	Cluster3	False	Q9ZQW6_PSEMZ Lea protein
g492	Cluster2	0	0	2.20219	0.998825	5.75401	11.4974	1	0	2.13665	0.941543	0.685093	Cluster6	False	A0AA38L031_TAXCH TauD/TfdA-like domain-containing protein
g49429	Cluster2	1.4529	1.50261	2.22826	2.11494	4.56734	5.32122	1	0	1.29538	2.01725	1.00843	Cluster2	False	A0A1U7XTQ5_NICSY Histone H4
g49508	Cluster2	0.5271	0.90855	0.44911	1.86709	1.97261	3.38682	1	0	0.108317	0	0.178987	Cluster3	GRAS family protein	I0AZ66_9ROSI GRAS family protein (Fragment)
g49778	Cluster2	1.19291	1.3708	6.09838	14.5128	26.3395	25.2942	0	0					False
g49963	Cluster2	3.33109	1.53113	3.15749	4.79347	5.73445	6.5816	1	0	1.03212	0.504537	0.86923	Cluster3	False	A0A0D6QS10_ARACU Amino acid permease/ SLC12A domain-containing protein
g50268	Cluster2	4.12625	6.44452	10.807	10.4628	15.3006	25.5979	1	0	2.45111	4.20049	0.431617	Cluster2	False	A0A0G7ZP01_PICGL Cytochrome P450 CYP701A24
g50314	Cluster2	0	0.24805	0.27588	0.809905	0.88861	1.94178	1	0	0.0887167	1.24568	0.0614467	Cluster2	bHLH family protein	A9NUX4_PICSI BHLH domain-containing protein
g50315	Cluster2	0	0.24805	0.09196	1.27804	1.85801	2.49657	1	0	0.32372	0	0.903243	Cluster3	bHLH family protein	A9NUX4_PICSI BHLH domain-containing protein
g50449	Cluster1	74.3805	65.4799	21.2835	15.4959	10.991	11.0763	1	0	0	0.18071	1.08368	Cluster1	False	A0AA38GBL8_TAXCH Nicotianamine synthase
g50520	Cluster2	25.6183	90.6956	70.2862	81.0311	118.406	186.44	0	0					False	A9NPT6_PICSI PAR1 protein
g50799	Cluster2	2.62393	8.36982	17.4228	22.4046	43.2914	41.4808	1	0	17.6483	17.0127	1.85724	Cluster4	False	B8LLF5_PICSI Aldehyde dehydrogenase domain-containing protein
g50938	Cluster2	0.42119	0.5445	0.74016	0.827655	1.65506	3.14609	1	0	0.881367	0.373347	0.88308	Cluster3	False	A0A0D6QZU9_ARACU Very-long-chain 3-oxoacyl-CoA synthase
g51114	Cluster1	1.03539	1.07825	0.24811	0.323465	0.21796	0	1	0	0.108953	0	0	Cluster6	TCP family protein	D5ADB5_PICSI ACT domain-containing protein
g51123	Cluster2	1.04208	0.85084	2.17299	3.40124	2.95569	5.07471	1	0	0.83287	0.718443	0.28304	Cluster4	False	A0AA38LR35_TAXCH DUF4005 domain-containing protein
g51199	Cluster2	0	0.3186	1.99316	3.2696	2.99601	5.14393	1	0	0.36366	0	0	Cluster6	False	A9P2J0_PICSI Methionine gamma-lyase
g51502	Cluster2	0.1877	0.75493	0.35984	0.929325	1.47517	2.53276	1	0	29.1812	54.2944	8.67085	Cluster2	False	Q3I3Y9_PICGL Late embryogenesis abundant protein
g52000	Cluster2	0.98759	0.68092	5.42743	3.2879	20.4016	35.4089	1	0	1.37416	1.27998	2.85212	Cluster1	False	A0A0K8TUM6_PICGL Putative terpene synthase, PgTPS18
g52128	Cluster2	4.33934	4.80835	3.76328	5.34553	6.52477	9.7089	1	0	2.49205	2.67933	0.690087	Cluster4	False	D5AD80_PICSI Uncharacterized protein
g52349	Cluster2	20.7696	13.3541	23.9112	29.379	27.9758	39.5594	1	0	8.8223	10.7697	5.59801	Cluster2	False	A0AA38LEF0_TAXCH PGG domain-containing protein
g52588	Cluster2	16.4491	15.715	42.0454	22.3962	197.345	356.894	0	0					False
g52589	Cluster2	2.25525	1.8141	2.59409	9.47891	9.3684	18.6932	1	0	6.17419	6.53156	10.1152	Cluster1	False	A0A9D4VT77_PEA Uncharacterized protein
g52896	Cluster2	0	1.41331	1.68415	0.596645	2.2685	4.74155	1	0	2.3828	0.75906	1.84178	Cluster3	bHLH family protein	A9NUX4_PICSI BHLH domain-containing protein
g5336	Cluster2	0	1.27673	0.85198	1.25059	2.86898	3.855	1	0	0.324057	1.37224	0.701987	Cluster2	False	A9NTU3_PICSI Rapid alkalinization factor-like protein
g53421	Cluster2	0.08418	0.2902	0.21517	0.60467	0.89784	1.86606	1	0	0	0	0.0747133	Cluster1	False	A0AA38CD09_TAXCH RING-type domain-containing protein (Fragment)
g54501	Cluster1	13.3719	5.83905	3.07618	0.44136	1.35115	0	1	0	0.939317	1.64944	0.465757	Cluster2	False	A9NS87_PICSI SHSP domain-containing protein
g54816	Cluster2	0.67156	1.25403	2.57487	1.66245	4.90083	9.22345	1	0	1.32771	1.32192	1.14069	Cluster4	False	A6YR01_PICSI Dirigent protein
g54894	Cluster2	30.5953	23.8694	28.8475	32.4238	34.2235	43.5093	1	1	33.4891	28.0087	19.9147	Cluster4	False	B8LQ85_PICSI Arogenate dehydratase
g550	Cluster2	0	0	0.07882	0.197695	2.14652	3.92319	0	0					HSF family protein	H9WK77_PINTA HSF-type DNA-binding domain-containing protein (Fragment)
g55133	Cluster2	7.82983	8.28712	8.07574	8.37326	13.4173	17.7408	1	0	10.5692	16.3267	6.88574	Cluster2	False
g5514	Cluster2	3.64101	9.51854	10.1211	3.66596	15.2271	23.3364	1	0	4.67244	2.7263	2.58333	Cluster6	False
g55501	Cluster2	10.0735	16.6214	45.4729	49.6998	77.4273	93.4793	1	0	0	0	0.220583	Cluster1	NAC family protein	A9NZU5_PICSI VOC domain-containing protein
g55746	Cluster2	13.8527	14.7945	17.7299	16.476	24.6959	26.7027	1	1	18.2103	14.5924	10.3702	Cluster4	False	Q9FQM1_ABIMA Terpene cyclase/mutase family member
g55762	Cluster1	5.97944	4.17838	0.72289	0	0	0	0	0					False	A9NWT4_PICSI WAT1-related protein
g55793	Cluster2	0.68206	0.57275	2.6151	1.24023	4.80069	7.73678	1	0	23.1609	14.4652	11.1874	Cluster4	False
g55843	Cluster2	0	0.27737	1.11057	3.24654	3.73976	7.63064	1	0	0.62849	0	1.79527	Cluster3	False	D5AB96_PICSI Alkyl transferase
g56425	Cluster2	0	0	0.83239	1.99815	2.9249	3.51529	1	0	0.701147	0.44243	1.36987	Cluster3	False	D7M3T1_ARALL Uncharacterized protein (Fragment)
g56540	Cluster2	0.06218	1.46482	0.79471	1.00187	3.9444	6.59246	1	0	0.0523467	0	0	Cluster6	False	A0A5B7ABZ8_DAVIN Putative shikimate O-hydroxycinnamoyltransferase
g56615	Cluster1	167.658	105.957	65.3278	38.4474	29.2258	37.2014	1	0	16.1046	13.9462	16.3943	Cluster3	False	A0A0D6R5M4_ARACU PPPDE domain-containing protein
g57516	Cluster1	11.8537	8.71916	5.36894	4.5957	4.35078	3.38974	1	0	4.04957	3.20853	3.84663	Cluster3	bZIP family protein	A0A0C9S9I5_9SPER TSA: Wollemia nobilis Ref_Wollemi_Transcript_7691_2463 transcribed RNA sequence
g57930	Cluster2	0.11151	0.19222	0.14252	0.30319	1.18939	2.09583	1	0	0	0	0.0714267	Cluster1	False	A0A291FAX9_TAXCH CYP715C54
g58303	Cluster2	0.45105	0.90705	1.87351	5.56969	6.0768	7.17299	1	0	0	0	0.866697	Cluster1	False	A9NLI9_PICSI Uncharacterized protein
g5998	Cluster1	10.2471	3.69224	0.44394	0.94441	0.38999	0	1	0	0	0	0.102767	Cluster1	False	A9P295_PICSI Uncharacterized protein
g605	Cluster2	0.82419	0.34727	0.91291	1.16516	3.02275	4.81914	1	0	0.225227	0.13997	0.32847	Cluster3	WRKY family protein	A0A0C9QS87_9SPER TSA: Wollemia nobilis Ref_Wollemi_Transcript_12233_1915 transcribed RNA sequence
g6212	Cluster2	0	0	0	0	0.59375	0.80098	1	0	0.14858	0	1.36092	Cluster1	False	A9NVZ8_PICSI Patatin
g6584	Cluster2	0	0	10.4354	13.8574	12.2228	22.433	0	0					False	A9NM05_PICSI Uncharacterized protein
g6712	Cluster2	22.7066	15.9165	30.0754	23.4965	34.5314	59.7256	1	0	1.14924	2.78227	1.34452	Cluster2	False	B8LK55_PICSI Cellulose synthase-like protein E6
g6899	Cluster2	1.49676	0.98284	2.41394	3.60079	5.20135	5.42691	1	0	0.391993	0.363127	2.00291	Cluster1	False	A0A3G6J9J9_PINTA Protein VEIN PATTERNING 1
g7020	Cluster2	32.3582	27.1339	43.777	44.1315	63.0574	117.818	1	0	37.8424	32.459	22.5744	Cluster4	NF-YA family protein	A0A023R7V7_9SPER Nuclear transcription factor Y subunit
g7288	Cluster2	23.4523	11.5304	33.8455	27.3519	53.7648	72.8926	1	0	9.35735	12.4582	7.83064	Cluster2	C3H family protein	A0A6H1QUT0_9SPER Zinc finger CCCH domain-containing protein 20
g7419	Cluster2	0.71107	1.78012	2.17458	1.29896	7.07088	10.2311	0	0					False	D5A9T9_PICSI L-gulonolactone oxidase
g7597	Cluster2	21.6225	21.7655	26.9818	36.5372	66.9019	81.2266	1	0	8.65361	26.9277	10.4063	Cluster2	NF-YA family protein	A0A023R6U3_9SPER Nuclear transcription factor Y subunit
g7655	Cluster2	0	0.21704	0.96558	0.97108	8.05809	11.4686	1	0	0.609117	0.583203	1.22244	Cluster1	False
g770	Cluster2	0.53582	2.89391	7.53287	9.46518	10.2869	21.6901	1	0	0	0	0.0317033	Cluster1	False	B8LMF3_PICSI Expansin
g7815	Cluster2	2.94354	3.0217	3.23531	3.87606	4.07586	5.33359	1	0	1.62731	2.72367	1.1718	Cluster2	False	A0AA38CLE1_TAXCH Uncharacterized protein
g7890	Cluster2	17.6673	9.08244	11.5869	19.3812	22.9672	36.7444	1	0	8.64971	7.91688	8.25377	Cluster6	False	A0A2I4HG96_JUGRE Uncharacterized protein LOC108983111
g8134	Cluster2	14.9594	15.18	15.5726	16.4423	21.6372	24.9408	1	0	19.8641	30.1096	21.843	Cluster2	False	A0A0C9S838_9SPER Proline dehydrogenase
g8159	Cluster2	3.23149	3.50708	8.06878	8.5227	8.56618	12.9772	1	0	0.134617	0.832287	0.88317	Cluster5	False
g8394	Cluster2	0	0	0.3604	0.501675	0.60681	1.40424	0	0					False	A0A0K0M796_PINTB DOX1
g8520	Cluster2	2.06914	3.09727	2.47049	4.88531	6.81633	7.60968	1	0	2.16525	3.81867	6.90919	Cluster1	False	A0A5B7BNX2_DAVIN Putative branched-chain-amino-acid aminotransferase-like protein 1
g8804	Cluster1	112.139	150.047	59.8779	38.4696	28.3807	16.67	1	0	60.205	70.2396	57.0847	Cluster2	False	A9NMF4_PICSI SHSP domain-containing protein
g8805	Cluster1	219.906	175.054	100.201	52.7134	67.7509	47.2622	0	0					False	A9NSY4_PICSI SHSP domain-containing protein
g9027	Cluster2	0	1.0611	1.50201	0.35878	2.26192	4.53082	1	0	0	0	0.74546	Cluster1	ERF family protein	A9NQM1_PICSI AP2/ERF domain-containing protein
g9490	Cluster2	85.2443	110.679	130.231	135.381	145.504	191.476	1	0	35.0005	31.6888	38.4638	Cluster3	False	A0AA38BYP5_TAXCH Uncharacterized protein
g9491	Cluster1	33.472	11.3192	3.30007	0.102185	0.42948	0	1	0	1.55569	1.51875	1.67696	Cluster3	NF-YB family protein	A9NYM3_PICSI SHSP domain-containing protein
g9849	Cluster2	0	0.3224	0.46102	0.26458	0.62998	1.39066	1	0	0.638893	0.767923	0.46108	Cluster2	NAC family protein	A9NT17_PICSI NADH:flavin oxidoreductase/NADH oxidase N-terminal domain-containing protein
g9894	Cluster1	13.4746	5.37015	1.49316	1.9965	1.57402	0.37534	1	0	4.57423	5.37345	0.558633	Cluster4	False	A0AA38GYR5_TAXCH CCT domain-containing protein

## Sheet: Table S10
Table S10 GO terms enriched by age-related genes
ID	Description	GeneRatio	BgRatio	pvalue	p.adjust	qvalue	geneID	Count	ONTOLOGY
GO:0048582	positive regulation of post-embryonic development	11/225	239/36430	3.28593e-07	0.00038314	0.000356956	g20480/g20487/g20489/g20500/g20517/g20518/g23306/g23308/g36655/g36660/g43761	11	biological_process
GO:0010077	maintenance of inflorescence meristem identity	6/225	50/36430	6.57534e-07	0.000383342	0.000357145	g20480/g20487/g20489/g20500/g20517/g20518	6	biological_process
GO:0009911	positive regulation of flower development	8/225	139/36430	2.6287e-06	0.000921603	0.000858621	g20480/g20487/g20489/g20500/g20517/g20518/g23306/g23308	8	biological_process
GO:0010262	somatic embryogenesis	4/225	18/36430	4.05039e-06	0.000921603	0.000858621	g10894/g35409/g7020/g7597	4	biological_process
GO:0009408	response to heat	13/225	445/36430	4.66373e-06	0.000921603	0.000858621	g10249/g14982/g16419/g16422/g20344/g27534/g27535/g34785/g34798/g41118/g43568/g43761/g9491	13	biological_process
GO:0046685	response to arsenic-containing substance	5/225	40/36430	4.74238e-06	0.000921603	0.000858621	g16419/g16422/g19562/g34785/g43568	5	biological_process
GO:0051240	positive regulation of multicellular organismal process	11/225	328/36430	7.06215e-06	0.00117635	0.00109596	g20480/g20487/g20489/g20500/g20517/g20518/g23306/g23308/g36655/g36660/g43761	11	biological_process
GO:2000243	positive regulation of reproductive process	8/225	175/36430	1.43247e-05	0.00208783	0.00194514	g20480/g20487/g20489/g20500/g20517/g20518/g23306/g23308	8	biological_process
GO:0000060	obsolete protein import into nucleus, translocation	7/225	132/36430	1.91327e-05	0.00247875	0.00230935	g13565/g20480/g20487/g20489/g20500/g20517/g20518	7	biological_process
GO:0051094	positive regulation of developmental process	11/225	379/36430	2.69455e-05	0.00314184	0.00292713	g20480/g20487/g20489/g20500/g20517/g20518/g23306/g23308/g36655/g36660/g43761	11	biological_process
GO:0000977	RNA polymerase II transcription regulatory region sequence-specific DNA binding	8/225	198/36430	3.47385e-05	0.00368228	0.00343064	g20480/g20487/g20489/g20500/g20517/g20518/g23306/g23308	8	molecular_function
GO:0045471	response to ethanol	4/225	34/36430	5.68058e-05	0.00551963	0.00514242	g16419/g16422/g34785/g43568	4	biological_process
GO:0016602	CCAAT-binding factor complex	4/225	36/36430	7.14578e-05	0.00640921	0.00597121	g10894/g35409/g7020/g7597	4	cellular_component
GO:0048506	regulation of timing of meristematic phase transition	5/225	75/36430	0.000104374	0.00811336	0.0075589	g10894/g15201/g35409/g7020/g7597	5	biological_process
GO:0048510	regulation of timing of transition from vegetative to reproductive phase	5/225	75/36430	0.000104374	0.00811336	0.0075589	g10894/g15201/g35409/g7020/g7597	5	biological_process
GO:0046688	response to copper ion	6/225	130/36430	0.000163717	0.0119309	0.0111155	g16082/g16419/g16422/g18921/g34785/g43568	6	biological_process
GO:0040034	regulation of development, heterochronic	7/225	188/36430	0.000178495	0.0122427	0.011406	g10894/g15201/g35409/g36655/g36660/g7020/g7597	7	biological_process
GO:0009909	regulation of flower development	10/225	409/36430	0.000251914	0.0156071	0.0145405	g15201/g20480/g20487/g20489/g20500/g20517/g20518/g23306/g23308/g9894	10	biological_process
GO:0010074	maintenance of meristem identity	6/225	141/36430	0.000254318	0.0156071	0.0145405	g20480/g20487/g20489/g20500/g20517/g20518	6	biological_process
GO:0017038	protein import	9/225	340/36430	0.000287654	0.0160201	0.0149253	g13565/g20480/g20487/g20489/g20500/g20517/g20518/g26986/g46510	9	biological_process
GO:0045944	positive regulation of transcription by RNA polymerase II	8/225	269/36430	0.000288526	0.0160201	0.0149253	g20480/g20487/g20489/g20500/g20517/g20518/g23306/g23308	8	biological_process
GO:0009739	response to gibberellin	8/225	287/36430	0.000443787	0.0235207	0.0219133	g20480/g20487/g20489/g20500/g20517/g20518/g50268/g52000	8	biological_process
GO:0015174	basic amino acid transmembrane transporter activity	3/225	27/36430	0.000609434	0.028295	0.0263613	g24535/g24537/g49963	3	molecular_function
GO:0015809	L-arginine transmembrane transport	3/225	27/36430	0.000609434	0.028295	0.0263613	g24535/g24537/g49963	3	biological_process
GO:1990822	basic amino acid transmembrane transport	3/225	27/36430	0.000609434	0.028295	0.0263613	g24535/g24537/g49963	3	biological_process
GO:0019827	stem cell population maintenance	6/225	169/36430	0.000665676	0.028295	0.0263613	g20480/g20487/g20489/g20500/g20517/g20518	6	biological_process
GO:0098727	maintenance of cell number	6/225	169/36430	0.000665676	0.028295	0.0263613	g20480/g20487/g20489/g20500/g20517/g20518	6	biological_process
GO:0015802	basic amino acid transport	3/225	28/36430	0.000679468	0.028295	0.0263613	g24535/g24537/g49963	3	biological_process
GO:0051260	protein homooligomerization	5/225	120/36430	0.000920872	0.0370254	0.0344951	g16419/g16422/g38634/g43568/g51199	5	biological_process
GO:0006606	protein import into nucleus	7/225	255/36430	0.00109846	0.0426937	0.039776	g13565/g20480/g20487/g20489/g20500/g20517/g20518	7	biological_process
GO:0034504	protein localization to nucleus	7/225	259/36430	0.00120145	0.0451899	0.0421017	g13565/g20480/g20487/g20489/g20500/g20517/g20518	7	biological_process
GO:0051170	import into nucleus	7/225	262/36430	0.00128353	0.0467688	0.0435726	g13565/g20480/g20487/g20489/g20500/g20517/g20518	7	biological_process
GO:0048509	regulation of meristem development	7/225	268/36430	0.00146084	0.0494523	0.0460728	g10894/g15201/g23306/g23308/g35409/g7020/g7597	7	biological_process
GO:0010094	specification of carpel identity	2/225	10/36430	0.00165407	0.0494523	0.0460728	g23306/g23308	2	biological_process
GO:0048457	floral whorl morphogenesis	2/225	10/36430	0.00165407	0.0494523	0.0460728	g23306/g23308	2	biological_process
GO:0048459	floral whorl structural organization	2/225	10/36430	0.00165407	0.0494523	0.0460728	g23306/g23308	2	biological_process
GO:0048461	flower structural organization	2/225	10/36430	0.00165407	0.0494523	0.0460728	g23306/g23308	2	biological_process
GO:0048462	carpel formation	2/225	10/36430	0.00165407	0.0494523	0.0460728	g23306/g23308	2	biological_process
GO:0080112	seed growth	2/225	10/36430	0.00165407	0.0494523	0.0460728	g23306/g23308	2	biological_process
GO:0016628	oxidoreductase activity, acting on the CH-CH group of donors, NAD or NADP as acceptor	5/225	138/36430	0.00171285	0.0499296	0.0465174	g15495/g23558/g38906/g6899/g9849	5	molecular_function

[truncated: 1 more sheets: Table S11]
