# Supplementary material for: Spatiotemporal dynamics of age-related genes and the regulatory network of LaAGL2-3 in Larix kaempferi (Lamb.) Carr. based on the latest genome annotation
Source: BMC Plant Biol. 2025 Dec 15;26:99. doi: 10.1186/s12870-025-07956-y (PMC12821181; doi:10.1186/s12870-025-07956-y)
Supplement: Supplementary file 3 — Supplementary Material 3: The structure annotation of Larix kaempferi genome. [file 12870_2025_7956_MOESM3_ESM.zip]

Archive with 3 entries (3 files):
- lka.infernal.ncRNA.gff3
- LKA_r1.0.braker.gff3
- LKA_r1.0.braker.gtf
