# Supplementary material for: Spatiotemporal dynamics of age-related genes and the regulatory network of LaAGL2-3 in Larix kaempferi (Lamb.) Carr. based on the latest genome annotation
Source: BMC Plant Biol. 2025 Dec 15;26:99. doi: 10.1186/s12870-025-07956-y (PMC12821181; doi:10.1186/s12870-025-07956-y)
Supplement: Supplementary file 3 — Supplementary Material 3: The structure annotation of Larix kaempferi genome. [file 12870_2025_7956_MOESM3_ESM.zip › lka.infernal.ncRNA.gff3]

LKA1p00001	cmscan	LSU_rRNA_eukarya	70794363	70794498	168.5	-	.	evalue=7.5e-40
LKA1p00001	cmscan	U6	23030287	23030389	109.2	+	.	evalue=2.1e-24
LKA1p00001	cmscan	U6	36046740	36046842	106.0	-	.	evalue=1.7e-23
LKA1p00001	cmscan	LSU_rRNA_archaea	70794365	70794482	91.3	-	.	evalue=7.4e-23
LKA1p00001	cmscan	SSU_rRNA_eukarya	43153568	43153728	92.1	+	.	evalue=1.2e-21
LKA1p00001	cmscan	U6	66650713	66650815	92.9	-	.	evalue=1.1e-19
LKA1p00001	cmscan	SSU_rRNA_eukarya	5847018	5847182	80.0	+	.	evalue=5.7e-18
LKA1p00001	cmscan	U12	45055125	45055276	99.0	-	.	evalue=2.9e-17
LKA1p00001	cmscan	U12	78430812	78430962	91.6	-	.	evalue=1.8e-15
LKA1p00001	cmscan	U6	48421955	48422056	75.9	-	.	evalue=9.6e-15
LKA1p00001	cmscan	U6	44775715	44775819	74.5	-	.	evalue=2.4e-14
LKA1p00001	cmscan	U12	80603791	80603941	78.6	+	.	evalue=2.6e-12
LKA1p00001	cmscan	tRNA	43573376	43573447	64.2	+	.	evalue=3.3e-10
LKA1p00001	cmscan	tRNA	41109053	41109125	63.9	+	.	evalue=4e-10
LKA1p00001	cmscan	tRNA	22419368	22419439	63.3	+	.	evalue=5.7e-10
LKA1p00001	cmscan	tRNA	64554259	64554339	62.7	+	.	evalue=8.8e-10
LKA1p00001	cmscan	tRNA	64822335	64822415	62.4	+	.	evalue=1e-09
LKA1p00001	cmscan	tRNA	28717403	28717485	61.9	-	.	evalue=1.5e-09
LKA1p00001	cmscan	tRNA	65689246	65689327	61.6	+	.	evalue=1.7e-09
LKA1p00001	cmscan	tRNA	64486128	64486209	61.6	+	.	evalue=1.7e-09
LKA1p00001	cmscan	tRNA	64529961	64530042	61.6	+	.	evalue=1.7e-09
LKA1p00001	cmscan	tRNA	64554603	64554684	61.6	+	.	evalue=1.7e-09
LKA1p00001	cmscan	tRNA	19694193	19694264	61.1	-	.	evalue=2.4e-09
LKA1p00001	cmscan	tRNA	12015278	12015349	60.4	-	.	evalue=3.7e-09
LKA1p00001	cmscan	U6	4297314	4297408	56.5	-	.	evalue=4.1e-09
LKA1p00001	cmscan	tRNA	66003102	66003173	60.3	+	.	evalue=4.1e-09
LKA1p00001	cmscan	tRNA	2956725	2956796	58.6	-	.	evalue=1.2e-08
LKA1p00001	cmscan	tRNA	59463777	59463848	58.5	+	.	evalue=1.3e-08
LKA1p00001	cmscan	tRNA	5977440	5977511	57.7	+	.	evalue=2.2e-08
LKA1p00001	cmscan	tRNA	21281055	21281126	57.5	-	.	evalue=2.4e-08
LKA1p00001	cmscan	tRNA	37307588	37307659	56.7	+	.	evalue=4e-08
LKA1p00001	cmscan	tRNA	54603478	54603549	56.6	+	.	evalue=4.2e-08
LKA1p00001	cmscan	tRNA	36164083	36164154	55.2	+	.	evalue=1.1e-07
LKA1p00001	cmscan	tRNA	19584577	19584648	54.8	+	.	evalue=1.4e-07
LKA1p00001	cmscan	tRNA	51263299	51263370	54.6	+	.	evalue=1.6e-07
LKA1p00001	cmscan	tRNA	5855859	5855930	54.5	+	.	evalue=1.7e-07
LKA1p00001	cmscan	tRNA	65689079	65689159	54.5	+	.	evalue=1.7e-07
LKA1p00001	cmscan	tRNA	64529805	64529885	53.7	+	.	evalue=2.8e-07
LKA1p00001	cmscan	tRNA	12298200	12298271	53.6	+	.	evalue=3e-07
LKA1p00001	cmscan	tRNA	10224617	10224688	52.9	+	.	evalue=4.6e-07
LKA1p00001	cmscan	tRNA	2234708	2234779	52.5	+	.	evalue=6.2e-07
LKA1p00001	cmscan	tRNA	36611104	36611178	51.9	-	.	evalue=8.7e-07
LKA1p00001	cmscan	tRNA	28217218	28217289	51.5	-	.	evalue=1.2e-06
LKA1p00001	cmscan	5S_rRNA	7144058	7144174	53.9	+	.	evalue=1.7e-06
LKA1p00001	cmscan	tRNA	6192423	6192494	49.9	+	.	evalue=3.2e-06
LKA1p00001	cmscan	tRNA	31820747	31820818	49.9	+	.	evalue=3.3e-06
LKA1p00001	cmscan	tRNA	52888366	52888437	49.8	+	.	evalue=3.5e-06
LKA1p00001	cmscan	tRNA	65220809	65220880	49.3	+	.	evalue=4.6e-06
LKA1p00001	cmscan	U6	4296958	4297060	45.9	-	.	evalue=4.7e-06
LKA1p00001	cmscan	tRNA	76124002	76124076	49.1	+	.	evalue=5.4e-06
LKA1p00001	cmscan	tRNA	13177162	13177236	49.1	-	.	evalue=5.5e-06
LKA1p00001	cmscan	tRNA	52375250	52375324	49.0	+	.	evalue=5.6e-06
LKA1p00001	cmscan	tRNA	38453037	38453111	49.0	+	.	evalue=5.7e-06
LKA1p00001	cmscan	tRNA	40650750	40650821	48.6	+	.	evalue=7.3e-06
LKA1p00001	cmscan	tRNA	52522097	52522168	48.5	-	.	evalue=8e-06
LKA1p00001	cmscan	tRNA	40254282	40254356	48.2	-	.	evalue=9.4e-06
LKA1p00001	cmscan	tRNA	49897666	49897737	47.6	-	.	evalue=1.4e-05
LKA1p00001	cmscan	tRNA	6214800	6214871	47.3	-	.	evalue=1.7e-05
LKA1p00001	cmscan	tRNA	37874840	37874911	47.2	-	.	evalue=1.9e-05
LKA1p00001	cmscan	tRNA	55129162	55129234	47.1	-	.	evalue=1.9e-05
LKA1p00001	cmscan	tRNA	13179397	13179468	46.4	-	.	evalue=3.1e-05
LKA1p00001	cmscan	tRNA	53158757	53158828	46.4	+	.	evalue=3.1e-05
LKA1p00001	cmscan	tRNA	63059237	63059308	46.0	-	.	evalue=3.9e-05
LKA1p00001	cmscan	tRNA	14964114	14964185	45.4	+	.	evalue=6e-05
LKA1p00001	cmscan	tRNA	25137479	25137550	45.1	+	.	evalue=7e-05
LKA1p00001	cmscan	tRNA	52763059	52763130	44.9	+	.	evalue=8.3e-05
LKA1p00001	cmscan	tRNA	28775642	28775716	44.8	-	.	evalue=8.6e-05
LKA1p00001	cmscan	5S_rRNA	32020990	32021110	47.0	-	.	evalue=0.0001
LKA1p00001	cmscan	tRNA	42271423	42271494	43.9	+	.	evalue=0.00015
LKA1p00001	cmscan	tRNA	52984402	52984473	43.8	+	.	evalue=0.00017
LKA1p00001	cmscan	tRNA	38086508	38086579	43.7	+	.	evalue=0.00017
LKA1p00001	cmscan	tRNA	31887809	31887880	43.6	-	.	evalue=0.00019
LKA1p00001	cmscan	Intron_gpII	19578463	19578531	46.7	+	.	evalue=0.0002
LKA1p00001	cmscan	tRNA	39028472	39028546	43.0	+	.	evalue=0.00028
LKA1p00001	cmscan	tRNA	28521730	28521801	42.7	-	.	evalue=0.00034
LKA1p00001	cmscan	Histone3	36833038	36833082	32.9	+	.	evalue=0.00055
LKA1p00001	cmscan	tRNA	40608718	40608789	41.9	-	.	evalue=0.00056
LKA1p00001	cmscan	tRNA	46691304	46691375	41.5	-	.	evalue=0.00071
LKA1p00001	cmscan	tRNA	1593955	1594025	41.4	-	.	evalue=0.00075
LKA1p00001	cmscan	tRNA	2005331	2005404	41.2	+	.	evalue=0.00087
LKA1p00001	cmscan	tRNA	36616468	36616542	41.0	+	.	evalue=0.001
LKA1p00001	cmscan	tRNA	54605166	54605237	40.9	+	.	evalue=0.0011
LKA1p00001	cmscan	tRNA	1704618	1704688	40.3	-	.	evalue=0.0016
LKA1p00001	cmscan	Intron_gpII	12532919	12533100	42.2	-	.	evalue=0.0026
LKA1p00001	cmscan	tRNA	53054237	53054308	39.5	+	.	evalue=0.0027
LKA1p00001	cmscan	tRNA	56556142	56556216	39.4	+	.	evalue=0.0027
LKA1p00001	cmscan	tRNA	5840417	5840488	39.3	-	.	evalue=0.003
LKA1p00001	cmscan	Histone3	47560467	47560512	30.8	-	.	evalue=0.0032
LKA1p00001	cmscan	tRNA	6864431	6864493	39.1	+	.	evalue=0.0034
LKA1p00001	cmscan	tRNA	69924420	69924491	38.4	-	.	evalue=0.0053
LKA1p00001	cmscan	Histone3	12739658	12739702	29.3	+	.	evalue=0.012
LKA1p00001	cmscan	Histone3	31177043	31177087	29.1	+	.	evalue=0.014
LKA1p00001	cmscan	tRNA	83696108	83696179	36.5	-	.	evalue=0.018
LKA1p00001	cmscan	tRNA	45887501	45887568	36.1	+	.	evalue=0.024
LKA1p00001	cmscan	tRNA	10547739	10547810	35.9	-	.	evalue=0.026
LKA1p00001	cmscan	tRNA	77024554	77024628	34.9	+	.	evalue=0.049
LKA1p00001	cmscan	tRNA	5495111	5495178	34.6	+	.	evalue=0.061
LKA1p00001	cmscan	tRNA	41079524	41079595	34.0	+	.	evalue=0.092
LKA1p00001	cmscan	Histone3	74581042	74581087	26.9	+	.	evalue=0.097
LKA1p00001	cmscan	tRNA	44340644	44340724	33.4	+	.	evalue=0.13
LKA1p00001	cmscan	tRNA	69002547	69002618	32.7	+	.	evalue=0.2
LKA1p00001	cmscan	Histone3	43626229	43626274	25.9	+	.	evalue=0.22
LKA1p00001	cmscan	Histone3	36856525	36856581	25.9	-	.	evalue=0.23
LKA1p00001	cmscan	Histone3	5675629	5675674	25.5	-	.	evalue=0.31
LKA1p00001	cmscan	tRNA	49553871	49553945	31.7	+	.	evalue=0.39
LKA1p00001	cmscan	tRNA	81224620	81224691	30.4	-	.	evalue=0.92
LKA1p00001	cmscan	tRNA	55670410	55670484	30.3	-	.	evalue=0.98
LKA1p00001	cmscan	tRNA	18594368	18594439	29.9	-	.	evalue=1.2
LKA1p00001	cmscan	tRNA	58096765	58096832	29.3	+	.	evalue=1.8
LKA1p00001	cmscan	tRNA	13185690	13185761	29.1	+	.	evalue=2.1
LKA1p00002	cmscan	tRNA	2811098	2811169	63.2	-	.	evalue=6e-10
LKA1p00002	cmscan	tRNA	1382094	1382165	58.9	-	.	evalue=1e-08
LKA1p00002	cmscan	tRNA	2022919	2022990	56.0	-	.	evalue=6.2e-08
LKA1p00002	cmscan	tRNA	2450929	2451000	56.0	-	.	evalue=6.2e-08
LKA1p00002	cmscan	tRNA	786131	786202	55.5	-	.	evalue=9e-08
LKA1p00002	cmscan	tRNA	719000	719071	54.5	+	.	evalue=1.6e-07
LKA1p00002	cmscan	tRNA	157223	157294	44.7	-	.	evalue=9e-05
LKA1p00002	cmscan	tRNA	67225	67296	41.8	+	.	evalue=0.00061
LKA1p00002	cmscan	Histone3	401602	401647	27.2	-	.	evalue=0.07
LKA1p00003	cmscan	5S_rRNA	569651	569762	95.8	-	.	evalue=2.4e-17
LKA1p00003	cmscan	U6	1528169	1528277	65.0	-	.	evalue=1.3e-11
LKA1p00003	cmscan	tRNA	6979755	6979826	60.0	+	.	evalue=4.8e-09
LKA1p00003	cmscan	tRNA	3359378	3359449	55.3	+	.	evalue=9.7e-08
LKA1p00003	cmscan	tRNA	2165631	2165705	53.7	-	.	evalue=2.8e-07
LKA1p00003	cmscan	tRNA	8150194	8150265	52.9	-	.	evalue=4.8e-07
LKA1p00003	cmscan	tRNA	7293791	7293862	52.6	+	.	evalue=5.6e-07
LKA1p00003	cmscan	tRNA	9260675	9260746	50.0	+	.	evalue=3.1e-06
LKA1p00003	cmscan	tRNA	4484879	4484953	49.4	+	.	evalue=4.4e-06
LKA1p00003	cmscan	tRNA	3333076	3333147	47.1	-	.	evalue=2e-05
LKA1p00003	cmscan	Histone3	9549865	9549911	36.0	-	.	evalue=3.7e-05
LKA1p00003	cmscan	tRNA	8660881	8660955	43.1	+	.	evalue=0.00025
LKA1p00003	cmscan	tRNA	2209004	2209078	42.3	-	.	evalue=0.00043
LKA1p00003	cmscan	tRNA	9699279	9699350	40.1	+	.	evalue=0.0018
LKA1p00003	cmscan	tRNA	2205308	2205382	38.2	-	.	evalue=0.0059
LKA1p00003	cmscan	Histone3	8368371	8368417	28.8	-	.	evalue=0.018
LKA1p00003	cmscan	tRNA	9869114	9869186	29.2	+	.	evalue=2
LKA1p00004	cmscan	SSU_rRNA_eukarya	953113	953559	80.8	+	.	evalue=3.4e-18
LKA1p00004	cmscan	tRNA	6297875	6297946	58.8	+	.	evalue=1e-08
LKA1p00004	cmscan	tRNA	5848703	5848774	53.9	-	.	evalue=2.4e-07
LKA1p00004	cmscan	tRNA	206050	206121	50.8	+	.	evalue=1.9e-06
LKA1p00004	cmscan	tRNA	4295407	4295478	50.3	-	.	evalue=2.4e-06
LKA1p00004	cmscan	tRNA	2560679	2560750	50.2	-	.	evalue=2.7e-06
LKA1p00004	cmscan	tRNA	265994	266068	50.1	-	.	evalue=2.8e-06
LKA1p00004	cmscan	tRNA	4992242	4992316	49.0	+	.	evalue=5.6e-06
LKA1p00004	cmscan	tRNA	4293925	4293996	47.3	-	.	evalue=1.7e-05
LKA1p00004	cmscan	tRNA	4432653	4432724	47.0	+	.	evalue=2.1e-05
LKA1p00004	cmscan	tRNA	4334409	4334480	46.7	-	.	evalue=2.5e-05
LKA1p00004	cmscan	tRNA	1049461	1049532	45.9	+	.	evalue=4.1e-05
LKA1p00004	cmscan	tRNA	5152299	5152370	45.9	-	.	evalue=4.2e-05
LKA1p00004	cmscan	tRNA	4080117	4080188	45.3	+	.	evalue=6.1e-05
LKA1p00004	cmscan	tRNA	1445820	1445891	44.2	+	.	evalue=0.00013
LKA1p00004	cmscan	tRNA	4314051	4314122	43.3	-	.	evalue=0.00023
LKA1p00004	cmscan	tRNA	78476	78550	43.2	-	.	evalue=0.00024
LKA1p00004	cmscan	tRNA	3034938	3035009	41.9	+	.	evalue=0.00055
LKA1p00004	cmscan	tRNA	1396113	1396184	39.7	+	.	evalue=0.0024
LKA1p00004	cmscan	tRNA	362706	362777	38.9	+	.	evalue=0.0039
LKA1p00004	cmscan	5S_rRNA	205349	205462	39.4	+	.	evalue=0.0093
LKA1p00004	cmscan	tRNA	370731	370802	36.7	+	.	evalue=0.016
LKA1p00004	cmscan	tRNA	872797	872869	30.7	+	.	evalue=0.75
LKA1p00005	cmscan	tRNA	5666363	5666434	58.4	-	.	evalue=1.4e-08
LKA1p00005	cmscan	tRNA	1526198	1526269	56.0	-	.	evalue=6.6e-08
LKA1p00005	cmscan	tRNA	1992158	1992229	55.5	+	.	evalue=9e-08
LKA1p00005	cmscan	tRNA	5001040	5001114	54.4	-	.	evalue=1.8e-07
LKA1p00005	cmscan	tRNA	5272957	5273031	52.3	-	.	evalue=6.9e-07
LKA1p00005	cmscan	tRNA	2492449	2492520	50.4	-	.	evalue=2.3e-06
LKA1p00005	cmscan	tRNA	5314089	5314160	48.4	-	.	evalue=8.5e-06
LKA1p00005	cmscan	tRNA	4600758	4600829	47.7	+	.	evalue=1.4e-05
LKA1p00005	cmscan	tRNA	581434	581506	45.2	+	.	evalue=6.6e-05
LKA1p00005	cmscan	tRNA	2797043	2797114	43.8	-	.	evalue=0.00016
LKA1p00005	cmscan	tRNA	1931981	1932055	43.2	-	.	evalue=0.00025
LKA1p00005	cmscan	tRNA	4065464	4065538	43.1	-	.	evalue=0.00026
LKA1p00005	cmscan	snoR134	4901529	4901662	40.0	+	.	evalue=0.0039
LKA1p00005	cmscan	tRNA	2891741	2891812	38.8	+	.	evalue=0.0042
LKA1p00005	cmscan	Histone3	3868203	3868248	26.5	-	.	evalue=0.13
LKA1p00006	cmscan	LSU_rRNA_eukarya	7191994	7192284	124.3	-	.	evalue=1.2e-27
LKA1p00006	cmscan	U6	13055575	13055677	105.5	-	.	evalue=2.4e-23
LKA1p00006	cmscan	tRNA	9023079	9023150	65.3	-	.	evalue=1.6e-10
LKA1p00006	cmscan	tRNA	5122941	5123012	62.2	-	.	evalue=1.2e-09
LKA1p00006	cmscan	tRNA	11390514	11390585	62.2	-	.	evalue=1.2e-09
LKA1p00006	cmscan	tRNA	493244	493316	61.2	-	.	evalue=2.3e-09
LKA1p00006	cmscan	tRNA	6766266	6766338	59.1	-	.	evalue=8.9e-09
LKA1p00006	cmscan	tRNA	8544537	8544608	53.6	+	.	evalue=2.9e-07
LKA1p00006	cmscan	5S_rRNA	11379519	11379617	52.3	+	.	evalue=4.2e-06
LKA1p00006	cmscan	tRNA	4312077	4312148	49.4	+	.	evalue=4.5e-06
LKA1p00006	cmscan	tRNA	13424565	13424639	48.3	-	.	evalue=8.9e-06
LKA1p00006	cmscan	tRNA	13756218	13756292	48.3	-	.	evalue=8.9e-06
LKA1p00006	cmscan	5S_rRNA	11383326	11383424	51.0	+	.	evalue=9.4e-06
LKA1p00006	cmscan	5S_rRNA	11371884	11371982	51.0	+	.	evalue=9.4e-06
LKA1p00006	cmscan	tRNA	9310083	9310157	47.1	-	.	evalue=1.9e-05
LKA1p00006	cmscan	tRNA	11902805	11902879	46.6	-	.	evalue=2.7e-05
LKA1p00006	cmscan	tRNA	2941592	2941666	45.2	-	.	evalue=6.6e-05
LKA1p00006	cmscan	tRNA	8270436	8270510	44.9	+	.	evalue=8.1e-05
LKA1p00006	cmscan	tRNA	13072984	13073058	40.9	-	.	evalue=0.001
LKA1p00006	cmscan	Histone3	13052423	13052468	29.3	+	.	evalue=0.012
LKA1p00006	cmscan	tRNA	5805032	5805103	36.6	-	.	evalue=0.017
LKA1p00006	cmscan	tRNA	2679286	2679357	36.3	-	.	evalue=0.02
LKA1p00006	cmscan	Histone3	13403866	13403911	28.4	+	.	evalue=0.025
LKA1p00006	cmscan	Histone3	13735589	13735634	28.4	+	.	evalue=0.025
LKA1p00006	cmscan	tRNA	10023599	10023670	35.8	+	.	evalue=0.028
LKA1p00006	cmscan	tRNA	57137	57208	35.1	-	.	evalue=0.044
LKA1p00006	cmscan	tRNA	3348224	3348295	34.2	-	.	evalue=0.078
LKA1p00006	cmscan	tRNA	10653355	10653429	29.3	+	.	evalue=1.8
LKA1p00007	cmscan	SSU_rRNA_eukarya	18562067	18562556	187.7	-	.	evalue=6.9e-51
LKA1p00007	cmscan	U1	26685853	26686012	103.3	-	.	evalue=3e-23
LKA1p00007	cmscan	SSU_rRNA_eukarya	18196137	18196297	83.8	+	.	evalue=4.1e-19
LKA1p00007	cmscan	SSU_rRNA_eukarya	18561688	18561991	74.2	-	.	evalue=3.4e-16
LKA1p00007	cmscan	tRNA	24633061	24633132	67.2	+	.	evalue=4.7e-11
LKA1p00007	cmscan	tRNA	29317944	29318015	64.7	-	.	evalue=2.3e-10
LKA1p00007	cmscan	tRNA	18372881	18372952	63.3	+	.	evalue=5.7e-10
LKA1p00007	cmscan	tRNA	34061359	34061431	61.5	+	.	evalue=1.9e-09
LKA1p00007	cmscan	tRNA	30990957	30991028	58.9	-	.	evalue=1e-08
LKA1p00007	cmscan	tRNA	14960104	14960175	57.3	+	.	evalue=2.8e-08
LKA1p00007	cmscan	tRNA	25534248	25534319	57.1	-	.	evalue=3.1e-08
LKA1p00007	cmscan	tRNA	30810491	30810562	56.8	-	.	evalue=3.7e-08
LKA1p00007	cmscan	tRNA	8278416	8278490	55.7	+	.	evalue=7.5e-08
LKA1p00007	cmscan	tRNA	32879941	32880012	55.5	-	.	evalue=8.6e-08
LKA1p00007	cmscan	tRNA	17419424	17419495	55.3	-	.	evalue=9.7e-08
LKA1p00007	cmscan	tRNA	23612904	23612978	54.9	+	.	evalue=1.3e-07
LKA1p00007	cmscan	tRNA	31197642	31197713	54.7	-	.	evalue=1.5e-07
LKA1p00007	cmscan	tRNA	28024962	28025036	54.5	+	.	evalue=1.7e-07
LKA1p00007	cmscan	tRNA	5722815	5722886	54.2	-	.	evalue=2.1e-07
LKA1p00007	cmscan	tRNA	14615637	14615711	52.3	-	.	evalue=6.9e-07
LKA1p00007	cmscan	tRNA	33426526	33426597	51.9	+	.	evalue=9e-07
LKA1p00007	cmscan	tRNA	26593346	26593417	51.4	-	.	evalue=1.2e-06
LKA1p00007	cmscan	tRNA	33013483	33013554	51.2	+	.	evalue=1.4e-06
LKA1p00007	cmscan	tRNA	29562914	29562985	50.7	-	.	evalue=1.9e-06
LKA1p00007	cmscan	tRNA	28879088	28879159	50.5	-	.	evalue=2.2e-06
LKA1p00007	cmscan	tRNA	20167770	20167841	50.5	-	.	evalue=2.2e-06
LKA1p00007	cmscan	tRNA	23180193	23180265	49.0	-	.	evalue=5.9e-06
LKA1p00007	cmscan	tRNA	16085442	16085513	48.9	-	.	evalue=6.2e-06
LKA1p00007	cmscan	tRNA	799090	799161	48.6	+	.	evalue=7.2e-06
LKA1p00007	cmscan	tRNA	9985428	9985499	47.4	+	.	evalue=1.6e-05
LKA1p00007	cmscan	tRNA	8145953	8146024	47.3	-	.	evalue=1.7e-05
LKA1p00007	cmscan	tRNA	18582726	18582797	47.1	+	.	evalue=1.9e-05
LKA1p00007	cmscan	tRNA	21165212	21165283	46.8	+	.	evalue=2.3e-05
LKA1p00007	cmscan	tRNA	9214603	9214675	46.3	-	.	evalue=3.4e-05
LKA1p00007	cmscan	tRNA	8098281	8098352	45.9	-	.	evalue=4.1e-05
LKA1p00007	cmscan	tRNA	9269904	9269974	45.8	-	.	evalue=4.5e-05
LKA1p00007	cmscan	tRNA	32119919	32119991	45.8	-	.	evalue=4.6e-05
LKA1p00007	cmscan	tRNA	26890438	26890509	45.2	-	.	evalue=6.7e-05
LKA1p00007	cmscan	tRNA	18214427	18214498	45.0	+	.	evalue=7.6e-05
LKA1p00007	cmscan	tRNA	20613340	20613411	44.5	+	.	evalue=0.0001
LKA1p00007	cmscan	tRNA	32832186	32832257	44.4	-	.	evalue=0.00011
LKA1p00007	cmscan	tRNA	3766646	3766717	44.3	-	.	evalue=0.00012
LKA1p00007	cmscan	tRNA	31643026	31643097	43.8	+	.	evalue=0.00016
LKA1p00007	cmscan	tRNA	28878226	28878297	42.8	-	.	evalue=0.00031
LKA1p00007	cmscan	tRNA	1841880	1841954	42.5	-	.	evalue=0.00038
LKA1p00007	cmscan	tRNA	4894466	4894540	42.3	+	.	evalue=0.00043
LKA1p00007	cmscan	tRNA	30696314	30696388	42.1	+	.	evalue=0.0005
LKA1p00007	cmscan	tRNA	14936233	14936305	42.0	-	.	evalue=0.00053
LKA1p00007	cmscan	tRNA	7604699	7604771	42.0	+	.	evalue=0.00054
LKA1p00007	cmscan	tRNA	28532768	28532839	41.8	-	.	evalue=0.0006
LKA1p00007	cmscan	tRNA	21819494	21819565	41.8	+	.	evalue=0.00061
LKA1p00007	cmscan	tRNA	16710777	16710851	41.0	-	.	evalue=0.001
LKA1p00007	cmscan	Histone3	32785061	32785106	31.8	-	.	evalue=0.0014
LKA1p00007	cmscan	tRNA	29186992	29187063	40.5	-	.	evalue=0.0014
LKA1p00007	cmscan	tRNA	8383013	8383084	39.1	+	.	evalue=0.0034
LKA1p00007	cmscan	tRNA	21973081	21973152	38.9	-	.	evalue=0.0039
LKA1p00007	cmscan	tRNA	27734824	27734895	38.6	+	.	evalue=0.0047
LKA1p00007	cmscan	Histone3	2994990	2995035	30.3	+	.	evalue=0.0051
LKA1p00007	cmscan	tRNA	29697281	29697352	38.3	-	.	evalue=0.0055
LKA1p00007	cmscan	tRNA	14569931	14570005	37.9	-	.	evalue=0.0075
LKA1p00007	cmscan	tRNA	20288472	20288539	37.3	+	.	evalue=0.011
LKA1p00007	cmscan	tRNA	20460005	20460072	37.3	+	.	evalue=0.011
LKA1p00007	cmscan	tRNA	20879706	20879773	37.3	+	.	evalue=0.011
LKA1p00007	cmscan	tRNA	22935319	22935386	37.3	-	.	evalue=0.011
LKA1p00007	cmscan	tRNA	32123157	32123229	37.3	-	.	evalue=0.011
LKA1p00007	cmscan	tRNA	20726260	20726327	36.9	+	.	evalue=0.014
LKA1p00007	cmscan	tRNA	23452371	23452442	35.3	-	.	evalue=0.04
LKA1p00007	cmscan	tRNA	22317953	22318025	34.3	+	.	evalue=0.076
LKA1p00007	cmscan	Histone3	25046255	25046301	27.0	-	.	evalue=0.085
LKA1p00007	cmscan	tRNA	21373035	21373106	33.7	-	.	evalue=0.11
LKA1p00007	cmscan	tRNA	32124760	32124832	33.0	-	.	evalue=0.17
LKA1p00007	cmscan	Histone3	3045800	3045846	26.1	-	.	evalue=0.18
LKA1p00007	cmscan	Histone3	1087511	1087556	25.8	+	.	evalue=0.23
LKA1p00007	cmscan	tRNA	29186156	29186227	31.7	-	.	evalue=0.39
LKA1p00007	cmscan	Histone3	11483431	11483475	25.2	+	.	evalue=0.4
LKA1p00007	cmscan	tRNA	32127982	32128054	31.5	-	.	evalue=0.45
LKA1p00007	cmscan	tRNA	21018450	21018517	31.3	+	.	evalue=0.53
LKA1p00007	cmscan	tRNA	21668028	21668095	30.1	+	.	evalue=1.1
LKA1p00007	cmscan	tRNA	30127058	30127132	29.3	+	.	evalue=1.8
LKA1p00007	cmscan	tRNA	28531916	28531987	29.2	-	.	evalue=2
LKA1p00008	cmscan	LSU_rRNA_bacteria	14275643	14276028	225.1	-	.	evalue=4e-69
LKA1p00008	cmscan	LSU_rRNA_eukarya	10980866	10981254	216.8	-	.	evalue=3.5e-53
LKA1p00008	cmscan	LSU_rRNA_archaea	14275643	14276009	106.8	-	.	evalue=7.9e-28
LKA1p00008	cmscan	SSU_rRNA_eukarya	9662006	9662166	92.2	+	.	evalue=1.1e-21
LKA1p00008	cmscan	U6	13369937	13370038	67.0	-	.	evalue=3.6e-12
LKA1p00008	cmscan	tRNA	15438787	15438858	64.7	+	.	evalue=2.3e-10
LKA1p00008	cmscan	tRNA	4038590	4038661	63.2	+	.	evalue=6e-10
LKA1p00008	cmscan	tRNA	8746427	8746498	62.9	-	.	evalue=7.5e-10
LKA1p00008	cmscan	tRNA	12731315	12731386	58.6	+	.	evalue=1.2e-08
LKA1p00008	cmscan	tRNA	12188670	12188768	58.4	+	.	evalue=1.4e-08
LKA1p00008	cmscan	tRNA	16943703	16943774	58.1	+	.	evalue=1.6e-08
LKA1p00008	cmscan	tRNA	3563605	3563676	57.5	+	.	evalue=2.4e-08
LKA1p00008	cmscan	tRNA	4477967	4478037	57.5	-	.	evalue=2.4e-08
LKA1p00008	cmscan	tRNA	17769570	17769641	57.2	-	.	evalue=2.9e-08
LKA1p00008	cmscan	tRNA	12731667	12731739	57.0	+	.	evalue=3.3e-08
LKA1p00008	cmscan	tRNA	3400532	3400603	53.6	+	.	evalue=2.9e-07
LKA1p00008	cmscan	tRNA	2800995	2801066	53.2	-	.	evalue=4e-07
LKA1p00008	cmscan	tRNA	11108204	11108278	52.9	-	.	evalue=4.8e-07
LKA1p00008	cmscan	tRNA	15318686	15318757	52.7	+	.	evalue=5.5e-07
LKA1p00008	cmscan	tRNA	3751399	3751473	45.4	-	.	evalue=5.8e-05
LKA1p00008	cmscan	tRNA	5161794	5161865	44.2	-	.	evalue=0.00013
LKA1p00008	cmscan	tRNA	11612917	11613013	42.9	+	.	evalue=0.00029
LKA1p00008	cmscan	tRNA	3092953	3093024	42.0	-	.	evalue=0.00053
LKA1p00008	cmscan	tRNA	17643642	17643709	40.4	+	.	evalue=0.0015
LKA1p00008	cmscan	Histone3	16619307	16619352	30.5	-	.	evalue=0.0043
LKA1p00008	cmscan	tRNA	15528816	15528887	37.7	-	.	evalue=0.0083
LKA1p00008	cmscan	tRNA	17914034	17914105	37.3	-	.	evalue=0.011
LKA1p00008	cmscan	tRNA	6850924	6850995	36.8	-	.	evalue=0.015
LKA1p00008	cmscan	tRNA	12748809	12748881	36.4	+	.	evalue=0.019
LKA1p00008	cmscan	tRNA	6526345	6526416	36.3	+	.	evalue=0.021
LKA1p00008	cmscan	tRNA	5543957	5544028	35.9	-	.	evalue=0.027
LKA1p00008	cmscan	tRNA	10633321	10633392	35.6	+	.	evalue=0.032
LKA1p00008	cmscan	Histone3	16743875	16743920	27.7	-	.	evalue=0.045
LKA1p00008	cmscan	tRNA	1557010	1557081	33.1	+	.	evalue=0.17
LKA1p00008	cmscan	tRNA	18229157	18229228	29.9	-	.	evalue=1.3
LKA1p00009	cmscan	tRNA	4614939	4615010	62.8	+	.	evalue=7.9e-10
LKA1p00009	cmscan	tRNA	1198318	1198389	58.9	+	.	evalue=9.6e-09
LKA1p00009	cmscan	tRNA	4136141	4136212	58.5	-	.	evalue=1.3e-08
LKA1p00009	cmscan	tRNA	5942844	5942915	58.3	+	.	evalue=1.5e-08
LKA1p00009	cmscan	tRNA	3088510	3088581	57.3	-	.	evalue=2.8e-08
LKA1p00009	cmscan	tRNA	368510	368581	54.4	+	.	evalue=1.8e-07
LKA1p00009	cmscan	tRNA	1555953	1556024	54.0	-	.	evalue=2.3e-07
LKA1p00009	cmscan	tRNA	3504656	3504730	52.6	-	.	evalue=5.7e-07
LKA1p00009	cmscan	tRNA	265794	265865	50.1	+	.	evalue=2.9e-06
LKA1p00009	cmscan	tRNA	2856235	2856309	49.6	-	.	evalue=4e-06
LKA1p00009	cmscan	tRNA	3434692	3434766	49.0	-	.	evalue=5.8e-06
LKA1p00009	cmscan	tRNA	6307695	6307766	46.5	-	.	evalue=2.9e-05
LKA1p00009	cmscan	tRNA	3978627	3978698	45.1	-	.	evalue=7.3e-05
LKA1p00009	cmscan	tRNA	102106	102177	44.8	-	.	evalue=8.4e-05
LKA1p00009	cmscan	tRNA	4990553	4990627	44.7	-	.	evalue=9.4e-05
LKA1p00009	cmscan	tRNA	1814879	1814949	38.0	-	.	evalue=0.007
LKA1p00009	cmscan	tRNA	2533088	2533159	37.3	-	.	evalue=0.011
LKA1p00009	cmscan	tRNA	7059579	7059635	31.7	-	.	evalue=0.39
LKA1p00010	cmscan	tRNA	6251485	6251557	65.1	+	.	evalue=1.9e-10
LKA1p00010	cmscan	tRNA	12226744	12226815	64.6	+	.	evalue=2.5e-10
LKA1p00010	cmscan	tRNA	6881868	6881939	63.2	-	.	evalue=6e-10
LKA1p00010	cmscan	tRNA	6964487	6964558	60.4	-	.	evalue=3.9e-09
LKA1p00010	cmscan	tRNA	6634851	6634922	58.5	-	.	evalue=1.3e-08
LKA1p00010	cmscan	tRNA	6267913	6267985	55.6	+	.	evalue=8.1e-08
LKA1p00010	cmscan	tRNA	7655073	7655144	55.5	-	.	evalue=9e-08
LKA1p00010	cmscan	tRNA	9532760	9532831	55.5	-	.	evalue=9e-08
LKA1p00010	cmscan	tRNA	5890616	5890687	55.5	-	.	evalue=9.1e-08
LKA1p00010	cmscan	tRNA	6438039	6438110	55.2	+	.	evalue=1.1e-07
LKA1p00010	cmscan	tRNA	11352362	11352433	53.1	-	.	evalue=4.1e-07
LKA1p00010	cmscan	5_8S_rRNA	10656184	10656308	45.4	-	.	evalue=1.3e-06
LKA1p00010	cmscan	5S_rRNA	17903272	17903390	54.0	-	.	evalue=1.6e-06
LKA1p00010	cmscan	tRNA	13838509	13838583	51.0	+	.	evalue=1.6e-06
LKA1p00010	cmscan	tRNA	13914876	13914947	49.8	+	.	evalue=3.4e-06
LKA1p00010	cmscan	tRNA	19360319	19360393	49.4	+	.	evalue=4.4e-06
LKA1p00010	cmscan	tRNA	13213528	13213602	49.0	-	.	evalue=5.6e-06
LKA1p00010	cmscan	tRNA	8054258	8054329	48.8	+	.	evalue=6.5e-06
LKA1p00010	cmscan	tRNA	9044956	9045027	48.8	+	.	evalue=6.5e-06
LKA1p00010	cmscan	tRNA	9758291	9758365	47.5	-	.	evalue=1.5e-05
LKA1p00010	cmscan	tRNA	5348584	5348655	44.1	-	.	evalue=0.00013
LKA1p00010	cmscan	tRNA	9691737	9691811	43.7	-	.	evalue=0.00018
LKA1p00010	cmscan	tRNA	7842462	7842536	43.2	-	.	evalue=0.00024
LKA1p00010	cmscan	tRNA	11203744	11203818	42.9	-	.	evalue=0.00029
LKA1p00010	cmscan	tRNA	10804190	10804261	42.4	-	.	evalue=0.00041
LKA1p00010	cmscan	tRNA	8014284	8014356	40.2	+	.	evalue=0.0017
LKA1p00010	cmscan	tRNA	8984092	8984164	39.9	+	.	evalue=0.002
LKA1p00010	cmscan	tRNA	8140978	8141049	38.7	+	.	evalue=0.0044
LKA1p00010	cmscan	tRNA	8938252	8938326	38.0	-	.	evalue=0.007
LKA1p00010	cmscan	tRNA	9081325	9081396	37.7	+	.	evalue=0.0081
LKA1p00010	cmscan	tRNA	8618954	8619025	37.7	-	.	evalue=0.0086
LKA1p00010	cmscan	tRNA	7305322	7305393	37.5	+	.	evalue=0.0097
LKA1p00010	cmscan	tRNA	3897786	3897858	37.5	-	.	evalue=0.0097
LKA1p00010	cmscan	tRNA	4126539	4126611	37.5	-	.	evalue=0.0097
LKA1p00010	cmscan	tRNA	4542857	4542931	36.7	+	.	evalue=0.016
LKA1p00010	cmscan	tRNA	7976816	7976890	36.2	-	.	evalue=0.022
LKA1p00010	cmscan	tRNA	12307259	12307330	33.6	+	.	evalue=0.12
LKA1p00010	cmscan	Histone3	14297912	14297958	26.6	+	.	evalue=0.12
LKA1p00010	cmscan	Histone3	11584886	11584932	25.9	-	.	evalue=0.23
LKA1p00010	cmscan	tRNA	16720157	16720228	30.0	-	.	evalue=1.2
LKA1p00010	cmscan	tRNA	16761151	16761223	29.8	+	.	evalue=1.4
LKA1p00010	cmscan	tRNA	6269329	6269419	29.5	+	.	evalue=1.6
LKA1p00011	cmscan	5S_rRNA	26260588	26260695	87.4	-	.	evalue=3.6e-15
LKA1p00011	cmscan	tRNA	6925800	6925871	65.1	+	.	evalue=1.8e-10
LKA1p00011	cmscan	tRNA	17653518	17653590	63.9	-	.	evalue=4e-10
LKA1p00011	cmscan	tRNA	18495836	18495907	63.5	-	.	evalue=5e-10
LKA1p00011	cmscan	tRNA	28450528	28450599	61.3	-	.	evalue=2.1e-09
LKA1p00011	cmscan	tRNA	5045408	5045481	58.4	-	.	evalue=1.4e-08
LKA1p00011	cmscan	tRNA	3056956	3057027	55.8	-	.	evalue=7.3e-08
LKA1p00011	cmscan	tRNA	22878118	22878192	53.7	-	.	evalue=2.8e-07
LKA1p00011	cmscan	tRNA	25186996	25187067	53.3	+	.	evalue=3.6e-07
LKA1p00011	cmscan	tRNA	13733913	13733987	52.3	-	.	evalue=6.9e-07
LKA1p00011	cmscan	SNOR75	2878921	2878998	53.9	-	.	evalue=7.3e-07
LKA1p00011	cmscan	tRNA	28916200	28916271	50.4	+	.	evalue=2.3e-06
LKA1p00011	cmscan	tRNA	2927323	2927394	50.4	+	.	evalue=2.4e-06
LKA1p00011	cmscan	tRNA	25836848	25836922	48.8	+	.	evalue=6.5e-06
LKA1p00011	cmscan	tRNA	19116004	19116078	48.3	+	.	evalue=9.2e-06
LKA1p00011	cmscan	tRNA	26673459	26673532	47.8	-	.	evalue=1.2e-05
LKA1p00011	cmscan	tRNA	24362286	24362357	46.0	-	.	evalue=4e-05
LKA1p00011	cmscan	tRNA	18692696	18692767	45.3	+	.	evalue=6.1e-05
LKA1p00011	cmscan	tRNA	5046001	5046074	44.6	-	.	evalue=9.9e-05
LKA1p00011	cmscan	tRNA	16339474	16339545	43.3	+	.	evalue=0.00022
LKA1p00011	cmscan	tRNA	20431094	20431165	40.7	-	.	evalue=0.0012
LKA1p00011	cmscan	tRNA	24354640	24354711	40.1	-	.	evalue=0.0018
LKA1p00011	cmscan	tRNA	7990177	7990248	39.5	-	.	evalue=0.0026
LKA1p00011	cmscan	Histone3	2839992	2840036	30.7	-	.	evalue=0.0036
LKA1p00011	cmscan	tRNA	27200410	27200481	36.3	-	.	evalue=0.02
LKA1p00011	cmscan	tRNA	1476842	1476913	35.9	-	.	evalue=0.026
LKA1p00011	cmscan	tRNA	20739922	20739993	33.8	-	.	evalue=0.11
LKA1p00011	cmscan	tRNA	18107256	18107316	32.1	+	.	evalue=0.3
LKA1p00011	cmscan	Histone3	18459220	18459265	25.5	+	.	evalue=0.33
LKA1p00011	cmscan	Histone3	10221618	10221663	25.4	-	.	evalue=0.33
LKA1p00011	cmscan	Histone3	10351647	10351692	25.4	-	.	evalue=0.33
LKA1p00011	cmscan	Histone3	16463024	16463068	25.4	+	.	evalue=0.35
LKA1p00011	cmscan	tRNA	25507085	25507155	29.6	-	.	evalue=1.5
LKA1p00012	cmscan	MIR396	21048738	21048845	81.9	-	.	evalue=7.2e-15
LKA1p00012	cmscan	tRNA	15503505	15503576	64.5	-	.	evalue=2.7e-10
LKA1p00012	cmscan	tRNA	26083174	26083245	63.8	-	.	evalue=4.3e-10
LKA1p00012	cmscan	tRNA	2955338	2955409	63.7	-	.	evalue=4.6e-10
LKA1p00012	cmscan	tRNA	28573617	28573688	63.4	-	.	evalue=5.4e-10
LKA1p00012	cmscan	tRNA	24077753	24077824	62.9	+	.	evalue=7.6e-10
LKA1p00012	cmscan	tRNA	35474223	35474294	62.3	-	.	evalue=1.1e-09
LKA1p00012	cmscan	tRNA	16387997	16388068	61.6	-	.	evalue=1.7e-09
LKA1p00012	cmscan	tRNA	23465855	23465926	59.4	+	.	evalue=6.9e-09
LKA1p00012	cmscan	tRNA	23616580	23616652	59.1	-	.	evalue=8.9e-09
LKA1p00012	cmscan	tRNA	42260715	42260786	58.0	-	.	evalue=1.8e-08
LKA1p00012	cmscan	tRNA	9393902	9393973	56.9	+	.	evalue=3.5e-08
LKA1p00012	cmscan	tRNA	13601417	13601488	56.3	-	.	evalue=5.2e-08
LKA1p00012	cmscan	tRNA	15460704	15460775	56.2	+	.	evalue=5.5e-08
LKA1p00012	cmscan	tRNA	42542475	42542549	56.0	-	.	evalue=6.3e-08
LKA1p00012	cmscan	tRNA	15982925	15982999	55.7	-	.	evalue=7.5e-08
LKA1p00012	cmscan	tRNA	773868	773939	54.6	+	.	evalue=1.5e-07
LKA1p00012	cmscan	tRNA	21729144	21729215	54.3	+	.	evalue=1.9e-07
LKA1p00012	cmscan	tRNA	29171099	29171170	53.7	-	.	evalue=2.8e-07
LKA1p00012	cmscan	tRNA	40051050	40051121	53.7	-	.	evalue=2.8e-07
LKA1p00012	cmscan	tRNA	19904435	19904506	52.6	-	.	evalue=5.7e-07
LKA1p00012	cmscan	tRNA	30337160	30337234	52.3	-	.	evalue=6.9e-07
LKA1p00012	cmscan	tRNA	150645	150717	51.1	-	.	evalue=1.5e-06
LKA1p00012	cmscan	tRNA	44008690	44008761	49.8	+	.	evalue=3.4e-06
LKA1p00012	cmscan	tRNA	18085656	18085727	48.9	-	.	evalue=6e-06
LKA1p00012	cmscan	tRNA	35883210	35883281	48.1	-	.	evalue=1.1e-05
LKA1p00012	cmscan	tRNA	20448710	20448784	48.0	+	.	evalue=1.1e-05
LKA1p00012	cmscan	tRNA	18069606	18069676	45.7	-	.	evalue=5e-05
LKA1p00012	cmscan	tRNA	1145820	1145891	45.5	-	.	evalue=5.4e-05
LKA1p00012	cmscan	tRNA	26279901	26279975	45.5	-	.	evalue=5.4e-05
LKA1p00012	cmscan	tRNA	33570561	33570632	45.4	+	.	evalue=6e-05
LKA1p00012	cmscan	Histone3	15049142	15049188	35.3	+	.	evalue=6.4e-05
LKA1p00012	cmscan	tRNA	26000513	26000587	45.0	-	.	evalue=7.4e-05
LKA1p00012	cmscan	tRNA	44315530	44315601	45.0	+	.	evalue=7.7e-05
LKA1p00012	cmscan	tRNA	22489500	22489571	44.9	-	.	evalue=8.1e-05
LKA1p00012	cmscan	tRNA	28010091	28010162	44.7	+	.	evalue=9.2e-05
LKA1p00012	cmscan	tRNA	4913818	4913892	44.2	-	.	evalue=0.00013
LKA1p00012	cmscan	tRNA	46515908	46515982	43.9	+	.	evalue=0.00016
LKA1p00012	cmscan	tRNA	3269012	3269083	43.6	+	.	evalue=0.00019
LKA1p00012	cmscan	tRNA	50945863	50945934	42.2	+	.	evalue=0.00045
LKA1p00012	cmscan	tRNA	23568127	23568196	39.6	+	.	evalue=0.0025
LKA1p00012	cmscan	tRNA	19253607	19253678	39.2	-	.	evalue=0.0031
LKA1p00012	cmscan	Histone3	24379886	24379931	30.4	+	.	evalue=0.0044
LKA1p00012	cmscan	tRNA	21429740	21429811	38.0	+	.	evalue=0.0067
LKA1p00012	cmscan	tRNA	7352443	7352514	37.0	-	.	evalue=0.013
LKA1p00012	cmscan	tRNA	50808865	50808939	36.4	+	.	evalue=0.019
LKA1p00012	cmscan	tRNA	36814528	36814599	36.3	+	.	evalue=0.021
LKA1p00012	cmscan	tRNA	746226	746297	34.7	-	.	evalue=0.058
LKA1p00012	cmscan	tRNA	35198420	35198503	32.9	-	.	evalue=0.18
LKA1p00012	cmscan	Histone3	14597185	14597231	26.0	-	.	evalue=0.21
LKA1p00012	cmscan	Histone3	6425508	6425554	25.8	-	.	evalue=0.24
LKA1p00012	cmscan	tRNA	27578977	27579048	32.0	-	.	evalue=0.32
LKA1p00012	cmscan	tRNA	7364716	7364788	30.4	+	.	evalue=0.91
LKA1p00012	cmscan	tRNA	12948643	12948714	29.4	+	.	evalue=1.7
LKA1p00012	cmscan	tRNA	16191228	16191299	29.1	+	.	evalue=2.2
LKA1p00013	cmscan	U6	2289810	2289912	108.1	-	.	evalue=4.3e-24
LKA1p00013	cmscan	U6	2060553	2060655	106.0	+	.	evalue=1.7e-23
LKA1p00013	cmscan	U6	2091643	2091745	89.1	-	.	evalue=1.4e-18
LKA1p00013	cmscan	tRNA	2060081	2060152	68.7	-	.	evalue=1.8e-11
LKA1p00013	cmscan	tRNA	2059787	2059859	63.9	+	.	evalue=4e-10
LKA1p00013	cmscan	U6	2093196	2093304	52.6	-	.	evalue=5.4e-08
LKA1p00013	cmscan	tRNA	3897684	3897758	45.4	-	.	evalue=5.9e-05
LKA1p00013	cmscan	tRNA	2290303	2290374	40.7	-	.	evalue=0.0012
LKA1p00013	cmscan	tRNA	2092142	2092210	39.2	+	.	evalue=0.0031
LKA1p00013	cmscan	tRNA	3820860	3820934	35.6	-	.	evalue=0.032
LKA1p00014	cmscan	LSU_rRNA_bacteria	20264567	20264849	99.4	+	.	evalue=5.1e-27
LKA1p00014	cmscan	LSU_rRNA_archaea	20264585	20264776	89.2	+	.	evalue=3.3e-22
LKA1p00014	cmscan	SSU_rRNA_eukarya	9174438	9174598	69.0	+	.	evalue=1.3e-14
LKA1p00014	cmscan	tRNA	14261684	14261755	66.7	-	.	evalue=6.5e-11
LKA1p00014	cmscan	tRNA	6696749	6696820	65.9	+	.	evalue=1.1e-10
LKA1p00014	cmscan	tRNA	9663868	9663939	65.8	-	.	evalue=1.1e-10
LKA1p00014	cmscan	tRNA	9666972	9667043	65.8	-	.	evalue=1.1e-10
LKA1p00014	cmscan	tRNA	9730594	9730665	65.8	-	.	evalue=1.1e-10
LKA1p00014	cmscan	tRNA	20628220	20628292	64.1	-	.	evalue=3.5e-10
LKA1p00014	cmscan	tRNA	13035639	13035710	63.0	+	.	evalue=7e-10
LKA1p00014	cmscan	tRNA	11460856	11460927	62.6	+	.	evalue=9.2e-10
LKA1p00014	cmscan	SSU_rRNA_eukarya	9174095	9174261	53.0	+	.	evalue=1.1e-09
LKA1p00014	cmscan	tRNA	1537000	1537071	62.0	-	.	evalue=1.4e-09
LKA1p00014	cmscan	tRNA	20417823	20417894	61.2	-	.	evalue=2.2e-09
LKA1p00014	cmscan	tRNA	21210608	21210679	58.5	-	.	evalue=1.2e-08
LKA1p00014	cmscan	tRNA	10723994	10724065	58.5	+	.	evalue=1.3e-08
LKA1p00014	cmscan	tRNA	7053708	7053779	55.9	-	.	evalue=6.7e-08
LKA1p00014	cmscan	tRNA	5218820	5218891	54.2	+	.	evalue=2.1e-07
LKA1p00014	cmscan	tRNA	17507137	17507208	53.7	+	.	evalue=2.8e-07
LKA1p00014	cmscan	tRNA	18142686	18142757	53.7	+	.	evalue=2.8e-07
LKA1p00014	cmscan	tRNA	18761135	18761206	53.7	+	.	evalue=2.8e-07
LKA1p00014	cmscan	tRNA	18777437	18777508	53.7	+	.	evalue=2.8e-07
LKA1p00014	cmscan	tRNA	19429103	19429174	53.7	+	.	evalue=2.8e-07
LKA1p00014	cmscan	tRNA	1060119	1060190	53.7	-	.	evalue=2.8e-07
LKA1p00014	cmscan	tRNA	11225279	11225350	52.8	+	.	evalue=5.1e-07
LKA1p00014	cmscan	tRNA	8397280	8397351	51.5	-	.	evalue=1.1e-06
LKA1p00014	cmscan	tRNA	13251863	13251934	51.3	+	.	evalue=1.4e-06
LKA1p00014	cmscan	U6	2545671	2545771	46.6	+	.	evalue=3e-06
LKA1p00014	cmscan	tRNA	20093120	20093191	47.6	+	.	evalue=1.5e-05
LKA1p00014	cmscan	tRNA	7220413	7220484	45.3	-	.	evalue=6.4e-05
LKA1p00014	cmscan	Histone3	10833706	10833752	35.3	-	.	evalue=6.4e-05
LKA1p00014	cmscan	tRNA	11259992	11260063	45.1	+	.	evalue=7e-05
LKA1p00014	cmscan	tRNA	9085113	9085185	44.3	+	.	evalue=0.00012
LKA1p00014	cmscan	tRNA	5345304	5345375	43.4	-	.	evalue=0.00022
LKA1p00014	cmscan	tRNA	6727914	6727988	43.1	+	.	evalue=0.00025
LKA1p00014	cmscan	tRNA	6989083	6989154	42.5	-	.	evalue=0.00039
LKA1p00014	cmscan	tRNA	15317164	15317235	42.3	-	.	evalue=0.00044
LKA1p00014	cmscan	tRNA	9653515	9653586	41.8	-	.	evalue=0.00061
LKA1p00014	cmscan	tRNA	6550408	6550479	41.3	-	.	evalue=0.00083
LKA1p00014	cmscan	tRNA	21398383	21398457	41.1	-	.	evalue=0.00091
LKA1p00014	cmscan	tRNA	9443530	9443601	40.1	+	.	evalue=0.0017
LKA1p00014	cmscan	tRNA	6856986	6857057	38.5	-	.	evalue=0.005
LKA1p00014	cmscan	tRNA	7026055	7026126	37.7	-	.	evalue=0.0083
LKA1p00014	cmscan	tRNA	10141731	10141803	36.6	-	.	evalue=0.017
LKA1p00014	cmscan	tRNA	7727536	7727610	35.8	-	.	evalue=0.029
LKA1p00014	cmscan	tRNA	2000471	2000538	35.7	+	.	evalue=0.031
LKA1p00014	cmscan	SNORD109A	14044793	14044854	35.4	-	.	evalue=0.04
LKA1p00014	cmscan	Histone3	1560991	1561037	26.9	-	.	evalue=0.095
LKA1p00014	cmscan	tRNA	1123976	1124050	33.7	-	.	evalue=0.11
LKA1p00014	cmscan	Histone3	16993077	16993123	26.6	+	.	evalue=0.12
LKA1p00014	cmscan	tRNA	12603734	12603801	33.1	-	.	evalue=0.17
LKA1p00014	cmscan	tRNA	5804854	5804925	32.7	-	.	evalue=0.21
LKA1p00014	cmscan	tRNA	8396601	8396672	30.6	-	.	evalue=0.81
LKA1p00014	cmscan	tRNA	7489907	7489979	30.5	+	.	evalue=0.88
LKA1p00014	cmscan	tRNA	1987996	1988068	30.3	-	.	evalue=0.95
LKA1p00014	cmscan	tRNA	1220609	1220680	29.5	+	.	evalue=1.6
LKA1p00015	cmscan	U2	5519878	5520074	155.7	+	.	evalue=1.3e-30
LKA1p00015	cmscan	tRNA	412562	412635	60.3	+	.	evalue=4.1e-09
LKA1p00015	cmscan	tRNA	388998	389068	57.9	-	.	evalue=1.9e-08
LKA1p00015	cmscan	tRNA	412323	412396	57.4	+	.	evalue=2.6e-08
LKA1p00015	cmscan	tRNA	11674478	11674549	55.5	-	.	evalue=9e-08
LKA1p00015	cmscan	tRNA	11919531	11919602	54.8	-	.	evalue=1.4e-07
LKA1p00015	cmscan	tRNA	4723831	4723902	54.6	+	.	evalue=1.6e-07
LKA1p00015	cmscan	tRNA	9104627	9104698	53.6	-	.	evalue=2.9e-07
LKA1p00015	cmscan	tRNA	362328	362401	53.0	+	.	evalue=4.3e-07
LKA1p00015	cmscan	tRNA	3796121	3796195	51.4	-	.	evalue=1.2e-06
LKA1p00015	cmscan	tRNA	1124600	1124671	51.2	-	.	evalue=1.4e-06
LKA1p00015	cmscan	tRNA	14092139	14092213	51.1	-	.	evalue=1.5e-06
LKA1p00015	cmscan	tRNA	13522111	13522182	50.2	+	.	evalue=2.7e-06
LKA1p00015	cmscan	tRNA	3188400	3188474	50.0	-	.	evalue=3e-06
LKA1p00015	cmscan	tRNA	1356606	1356680	48.9	-	.	evalue=6.3e-06
LKA1p00015	cmscan	tRNA	358167	358239	47.9	+	.	evalue=1.1e-05
LKA1p00015	cmscan	tRNA	4765370	4765444	47.3	-	.	evalue=1.8e-05
LKA1p00015	cmscan	tRNA	11052738	11052809	46.9	-	.	evalue=2.2e-05
LKA1p00015	cmscan	tRNA	3788796	3788867	46.8	+	.	evalue=2.4e-05
LKA1p00015	cmscan	tRNA	346824	346895	45.8	-	.	evalue=4.5e-05
LKA1p00015	cmscan	tRNA	13410803	13410874	45.3	+	.	evalue=6.3e-05
LKA1p00015	cmscan	tRNA	5445195	5445269	45.3	-	.	evalue=6.3e-05
LKA1p00015	cmscan	tRNA	4957306	4957377	43.8	-	.	evalue=0.00016
LKA1p00015	cmscan	tRNA	12125866	12125937	43.1	+	.	evalue=0.00025
LKA1p00015	cmscan	tRNA	13266693	13266764	41.3	-	.	evalue=0.00081
LKA1p00015	cmscan	tRNA	689747	689818	38.8	-	.	evalue=0.0041
LKA1p00015	cmscan	Histone3	4046534	4046579	25.5	-	.	evalue=0.33
LKA1p00015	cmscan	Histone3	4030492	4030538	25.4	+	.	evalue=0.33
LKA1p00015	cmscan	tRNA	375103	375186	30.8	+	.	evalue=0.72
LKA1p00015	cmscan	tRNA	3965806	3965877	30.7	-	.	evalue=0.77
LKA1p00015	cmscan	tRNA	374964	375035	29.0	+	.	evalue=2.2
LKA1p00015	cmscan	tRNA	5716245	5716317	29.0	+	.	evalue=2.2
LKA1p00017	cmscan	SSU_rRNA_bacteria	23445004	23446400	442.3	+	.	evalue=1.3e-135
LKA1p00017	cmscan	SSU_rRNA_archaea	23445016	23446398	318.8	+	.	evalue=5.7e-89
LKA1p00017	cmscan	SSU_rRNA_microsporidia	23445019	23446395	255.2	+	.	evalue=5.7e-73
LKA1p00017	cmscan	SSU_rRNA_eukarya	23445210	23446395	213.7	+	.	evalue=7.6e-59
LKA1p00017	cmscan	5S_rRNA	15034975	15035093	111.0	-	.	evalue=2.9e-21
LKA1p00017	cmscan	U6	34059678	34059780	85.2	+	.	evalue=1.9e-17
LKA1p00017	cmscan	U6	47996528	47996630	78.2	+	.	evalue=2e-15
LKA1p00017	cmscan	SNORD14	38883816	38883939	84.8	-	.	evalue=2.1e-15
LKA1p00017	cmscan	mir-166	8783591	8783687	76.1	-	.	evalue=3.3e-15
LKA1p00017	cmscan	U6	48078746	48078848	74.4	+	.	evalue=2.5e-14
LKA1p00017	cmscan	U6	48058945	48059047	73.9	+	.	evalue=3.6e-14
LKA1p00017	cmscan	U6	48023956	48024058	73.5	+	.	evalue=4.7e-14
LKA1p00017	cmscan	U6	48031528	48031630	73.3	+	.	evalue=5.2e-14
LKA1p00017	cmscan	mir-166	8784085	8784154	72.0	-	.	evalue=5.5e-14
LKA1p00017	cmscan	U6	47982763	47982865	69.7	+	.	evalue=5.9e-13
LKA1p00017	cmscan	tRNA	47082601	47082672	68.1	-	.	evalue=2.6e-11
LKA1p00017	cmscan	tRNA	12330578	12330649	68.0	-	.	evalue=2.8e-11
LKA1p00017	cmscan	tRNA	50391732	50391803	68.0	-	.	evalue=2.8e-11
LKA1p00017	cmscan	tRNA	21510449	21510520	66.7	+	.	evalue=6.5e-11
LKA1p00017	cmscan	mir-393	34099788	34099870	65.7	+	.	evalue=8.5e-11
LKA1p00017	cmscan	tRNA	52378119	52378191	65.0	+	.	evalue=1.9e-10
LKA1p00017	cmscan	tRNA	47034557	47034628	64.6	-	.	evalue=2.4e-10
LKA1p00017	cmscan	SSU_rRNA_bacteria	8931295	8931591	52.0	-	.	evalue=2.7e-10
LKA1p00017	cmscan	tRNA	50983977	50984056	64.3	-	.	evalue=3e-10
LKA1p00017	cmscan	tRNA	56763611	56763682	63.4	+	.	evalue=5.3e-10
LKA1p00017	cmscan	tRNA	55715142	55715213	63.0	+	.	evalue=7e-10
LKA1p00017	cmscan	tRNA	12238408	12238488	62.4	+	.	evalue=1e-09
LKA1p00017	cmscan	tRNA	12274206	12274286	62.4	+	.	evalue=1e-09
LKA1p00017	cmscan	tRNA	3172978	3173060	61.9	-	.	evalue=1.5e-09
LKA1p00017	cmscan	tRNA	50536151	50536232	61.6	-	.	evalue=1.7e-09
LKA1p00017	cmscan	tRNA	54637208	54637279	61.4	+	.	evalue=2e-09
LKA1p00017	cmscan	tRNA	56064977	56065048	59.2	-	.	evalue=8.1e-09
LKA1p00017	cmscan	tRNA	905021	905093	59.1	-	.	evalue=8.9e-09
LKA1p00017	cmscan	tRNA	12299172	12299243	58.6	-	.	evalue=1.2e-08
LKA1p00017	cmscan	tRNA	12225187	12225258	58.6	-	.	evalue=1.2e-08
LKA1p00017	cmscan	tRNA	12250081	12250152	58.6	-	.	evalue=1.2e-08
LKA1p00017	cmscan	tRNA	12289474	12289545	58.6	-	.	evalue=1.2e-08
LKA1p00017	cmscan	tRNA	12294507	12294578	58.6	-	.	evalue=1.2e-08
LKA1p00017	cmscan	tRNA	47094815	47094886	58.2	-	.	evalue=1.5e-08
LKA1p00017	cmscan	tRNA	51023014	51023109	58.0	+	.	evalue=1.8e-08
LKA1p00017	cmscan	tRNA	42351026	42351097	57.5	-	.	evalue=2.4e-08
LKA1p00017	cmscan	tRNA	30710264	30710336	57.1	-	.	evalue=3.1e-08
LKA1p00017	cmscan	tRNA	12249761	12249833	57.0	-	.	evalue=3.3e-08
LKA1p00017	cmscan	tRNA	12289161	12289233	57.0	-	.	evalue=3.3e-08
LKA1p00017	cmscan	tRNA	12294257	12294329	57.0	-	.	evalue=3.3e-08
LKA1p00017	cmscan	tRNA	12224935	12225007	56.0	-	.	evalue=6.4e-08
LKA1p00017	cmscan	5S_rRNA	38132535	38132653	59.3	+	.	evalue=6.8e-08
LKA1p00017	cmscan	tRNA	34798420	34798491	55.8	-	.	evalue=7.2e-08
LKA1p00017	cmscan	tRNA	51039024	51039119	54.4	+	.	evalue=1.8e-07
LKA1p00017	cmscan	tRNA	56355916	56355987	54.4	+	.	evalue=1.8e-07
LKA1p00017	cmscan	tRNA	25464231	25464302	54.3	+	.	evalue=1.9e-07
LKA1p00017	cmscan	snoR12	38883158	38883231	59.8	-	.	evalue=2.1e-07
LKA1p00017	cmscan	tRNA	7268772	7268843	54.1	-	.	evalue=2.2e-07
LKA1p00017	cmscan	snoR12	38883530	38883603	59.6	-	.	evalue=2.4e-07
LKA1p00017	cmscan	tRNA	54720276	54720347	53.3	-	.	evalue=3.5e-07
LKA1p00017	cmscan	tRNA	35883046	35883117	53.1	+	.	evalue=4.1e-07
LKA1p00017	cmscan	tRNA	15127631	15127705	52.9	-	.	evalue=4.8e-07
LKA1p00017	cmscan	tRNA	12273610	12273682	51.7	-	.	evalue=1e-06
LKA1p00017	cmscan	tRNA	54558659	54558726	50.9	+	.	evalue=1.7e-06
LKA1p00017	cmscan	tRNA	35452056	35452127	50.7	-	.	evalue=1.9e-06
LKA1p00017	cmscan	tRNA	12298894	12298966	49.7	-	.	evalue=3.8e-06
LKA1p00017	cmscan	tRNA	12259102	12259174	49.5	-	.	evalue=4.1e-06
LKA1p00017	cmscan	tRNA	40279981	40280052	48.9	+	.	evalue=6.3e-06
LKA1p00017	cmscan	tRNA	25625150	25625221	48.5	-	.	evalue=8.2e-06
LKA1p00017	cmscan	tRNA	42745095	42745166	48.4	-	.	evalue=8.8e-06
LKA1p00017	cmscan	tRNA	54118708	54118782	47.6	+	.	evalue=1.5e-05
LKA1p00017	cmscan	tRNA	10548895	10548968	47.3	+	.	evalue=1.7e-05
LKA1p00017	cmscan	tRNA	52780109	52780180	45.8	-	.	evalue=4.4e-05
LKA1p00017	cmscan	Intron_gpII	12740301	12740387	49.2	+	.	evalue=5e-05
LKA1p00017	cmscan	tRNA	35044726	35044800	45.3	-	.	evalue=6.2e-05
LKA1p00017	cmscan	tRNA	30597180	30597251	43.2	-	.	evalue=0.00024
LKA1p00017	cmscan	tRNA	42750416	42750487	43.0	-	.	evalue=0.00027
LKA1p00017	cmscan	tRNA	53108220	53108286	41.6	-	.	evalue=0.00066
LKA1p00017	cmscan	tRNA	39859272	39859344	41.1	-	.	evalue=0.00093
LKA1p00017	cmscan	tRNA	39841597	39841671	40.1	+	.	evalue=0.0018
LKA1p00017	cmscan	Histone3	49316687	49316733	31.0	+	.	evalue=0.0026
LKA1p00017	cmscan	tRNA	6596834	6596908	39.5	+	.	evalue=0.0026
LKA1p00017	cmscan	Histone3	49600693	49600739	30.6	+	.	evalue=0.0037
LKA1p00017	cmscan	tRNA	4050590	4050661	38.6	-	.	evalue=0.0045
LKA1p00017	cmscan	tRNA	39347973	39348045	38.4	+	.	evalue=0.0055
LKA1p00017	cmscan	tRNA	39329820	39329892	37.0	+	.	evalue=0.014
LKA1p00017	cmscan	Histone3	18239535	18239580	28.6	+	.	evalue=0.022
LKA1p00017	cmscan	U7	804640	804704	34.8	+	.	evalue=0.032
LKA1p00017	cmscan	tRNA	39329630	39329697	35.2	+	.	evalue=0.043
LKA1p00017	cmscan	tRNA	51078899	51078966	35.1	+	.	evalue=0.044
LKA1p00017	cmscan	tRNA	36996853	36996920	33.8	-	.	evalue=0.1
LKA1p00017	cmscan	tRNA	44808556	44808627	33.0	+	.	evalue=0.17
LKA1p00017	cmscan	tRNA	13716760	13716828	32.2	-	.	evalue=0.28
LKA1p00017	cmscan	Histone3	24927720	24927765	25.4	-	.	evalue=0.34
LKA1p00017	cmscan	tRNA	17752910	17752977	31.3	+	.	evalue=0.51
LKA1p00017	cmscan	tRNA	51078716	51078783	31.2	+	.	evalue=0.55
LKA1p00017	cmscan	tRNA	53106134	53106205	30.8	+	.	evalue=0.7
LKA1p00017	cmscan	tRNA	54087037	54087108	30.6	-	.	evalue=0.8
LKA1p00017	cmscan	tRNA	50970534	50970603	29.4	-	.	evalue=1.7
LKA1p00018	cmscan	LSU_rRNA_bacteria	86854	87085	84.0	-	.	evalue=7.3e-22
LKA1p00018	cmscan	U6atac	11499378	11499504	93.6	-	.	evalue=6.3e-20
LKA1p00018	cmscan	U6	15940376	15940477	86.1	-	.	evalue=1e-17
LKA1p00018	cmscan	U6atac	10801149	10801275	74.8	-	.	evalue=1.3e-14
LKA1p00018	cmscan	U6atac	10805195	10805323	64.2	-	.	evalue=1.4e-11
LKA1p00018	cmscan	tRNA	7632535	7632606	59.2	-	.	evalue=8.3e-09
LKA1p00018	cmscan	tRNA	4693010	4693102	56.1	+	.	evalue=6e-08
LKA1p00018	cmscan	tRNA	16497581	16497652	49.9	+	.	evalue=3.3e-06
LKA1p00018	cmscan	tRNA	2925803	2925870	48.2	+	.	evalue=9.8e-06
LKA1p00018	cmscan	tRNA	10832656	10832724	46.1	+	.	evalue=3.8e-05
LKA1p00018	cmscan	tRNA	6160339	6160413	45.8	+	.	evalue=4.6e-05
LKA1p00018	cmscan	tRNA	17574024	17574097	42.9	+	.	evalue=0.0003
LKA1p00018	cmscan	tRNA	6315632	6315706	42.7	-	.	evalue=0.00034
LKA1p00018	cmscan	tRNA	13436128	13436200	38.6	+	.	evalue=0.0046
LKA1p00018	cmscan	tRNA	8462477	8462533	37.6	+	.	evalue=0.0091
LKA1p00018	cmscan	Histone3	9838609	9838655	27.0	+	.	evalue=0.083
LKA1p00018	cmscan	tRNA	14479073	14479144	32.0	-	.	evalue=0.32
LKA1p00018	cmscan	tRNA	3204361	3204433	29.3	-	.	evalue=1.9
LKA1p00018	cmscan	tRNA	14478621	14478692	29.2	-	.	evalue=2
LKA1p00019	cmscan	SSU_rRNA_eukarya	5040113	5040273	90.4	-	.	evalue=3.7e-21
LKA1p00019	cmscan	tRNA	10068117	10068188	62.1	-	.	evalue=1.3e-09
LKA1p00019	cmscan	tRNA	6941644	6941724	59.6	+	.	evalue=6.3e-09
LKA1p00019	cmscan	tRNA	175474	175548	53.9	+	.	evalue=2.5e-07
LKA1p00019	cmscan	tRNA	9086068	9086139	51.3	-	.	evalue=1.3e-06
LKA1p00019	cmscan	tRNA	10058861	10058935	50.3	+	.	evalue=2.6e-06
LKA1p00019	cmscan	tRNA	3730817	3730888	48.9	+	.	evalue=6e-06
LKA1p00019	cmscan	tRNA	678085	678159	44.3	-	.	evalue=0.00012
LKA1p00019	cmscan	tRNA	1140127	1140198	43.8	+	.	evalue=0.00016
LKA1p00019	cmscan	tRNA	8295627	8295698	37.1	+	.	evalue=0.012
LKA1p00019	cmscan	tRNA	1741428	1741499	36.0	-	.	evalue=0.025
LKA1p00019	cmscan	tRNA	530092	530163	34.2	+	.	evalue=0.081
LKA1p00019	cmscan	tRNA	8132114	8132185	32.9	-	.	evalue=0.18
LKA1p00019	cmscan	tRNA	9370059	9370122	32.4	+	.	evalue=0.25
LKA1p00019	cmscan	tRNA	3046309	3046381	32.1	-	.	evalue=0.31
LKA1p00020	cmscan	SSU_rRNA_bacteria	13111851	13113322	1362.5	+	.	evalue=0
LKA1p00020	cmscan	SSU_rRNA_archaea	13111856	13113320	893.3	+	.	evalue=9.4e-261
LKA1p00020	cmscan	SSU_rRNA_microsporidia	13111856	13113249	577.5	+	.	evalue=3.5e-173
LKA1p00020	cmscan	SSU_rRNA_eukarya	13111856	13113344	538.3	+	.	evalue=4.6e-158
LKA1p00020	cmscan	IsrR	13108427	13108613	195.7	+	.	evalue=2.6e-39
LKA1p00020	cmscan	LSU_rRNA_bacteria	10672184	10672337	65.0	+	.	evalue=1.7e-15
LKA1p00020	cmscan	tRNA	24290471	24290542	68.0	-	.	evalue=2.8e-11
LKA1p00020	cmscan	tRNA	24813310	24813381	68.0	-	.	evalue=2.8e-11
LKA1p00020	cmscan	tRNA	25310844	25310915	68.0	-	.	evalue=2.8e-11
LKA1p00020	cmscan	tRNA	25818520	25818591	68.0	-	.	evalue=2.8e-11
LKA1p00020	cmscan	tRNA	20897065	20897136	67.9	+	.	evalue=3e-11
LKA1p00020	cmscan	tRNA	20872443	20872516	67.8	+	.	evalue=3.3e-11
LKA1p00020	cmscan	tRNA	21826684	21826755	67.7	+	.	evalue=3.4e-11
LKA1p00020	cmscan	tRNA	6154495	6154566	66.7	+	.	evalue=6.5e-11
LKA1p00020	cmscan	tRNA	9268138	9268209	66.7	-	.	evalue=6.5e-11
LKA1p00020	cmscan	tRNA	13107366	13107452	65.8	+	.	evalue=1.2e-10
LKA1p00020	cmscan	tRNA	20887626	20887697	64.4	+	.	evalue=2.8e-10
LKA1p00020	cmscan	tRNA	23720847	23720918	64.1	-	.	evalue=3.5e-10
LKA1p00020	cmscan	tRNA	24819465	24819536	64.1	-	.	evalue=3.5e-10
LKA1p00020	cmscan	tRNA	25316999	25317070	64.1	-	.	evalue=3.5e-10
LKA1p00020	cmscan	tRNA	25824675	25824746	64.1	-	.	evalue=3.5e-10
LKA1p00020	cmscan	tRNA	26321537	26321608	64.1	-	.	evalue=3.5e-10
LKA1p00020	cmscan	tRNA	20684283	20684354	64.0	+	.	evalue=3.8e-10
LKA1p00020	cmscan	tRNA	9177606	9177677	63.1	-	.	evalue=6.8e-10
LKA1p00020	cmscan	tRNA	26315382	26315453	63.0	-	.	evalue=6.9e-10
LKA1p00020	cmscan	tRNA	21452880	21452951	62.0	+	.	evalue=1.4e-09
LKA1p00020	cmscan	tRNA	23714692	23714763	60.6	-	.	evalue=3.3e-09
LKA1p00020	cmscan	tRNA	24296626	24296697	59.2	-	.	evalue=8.2e-09
LKA1p00020	cmscan	tRNA	21346186	21346257	58.4	+	.	evalue=1.4e-08
LKA1p00020	cmscan	tRNA	20280272	20280343	58.0	-	.	evalue=1.8e-08
LKA1p00020	cmscan	tRNA	19504950	19505024	57.6	+	.	evalue=2.3e-08
LKA1p00020	cmscan	tRNA	20678294	20678365	56.8	+	.	evalue=3.9e-08
LKA1p00020	cmscan	tRNA	18300786	18300857	56.1	+	.	evalue=6e-08
LKA1p00020	cmscan	tRNA	12006059	12006130	55.7	+	.	evalue=7.6e-08
LKA1p00020	cmscan	tRNA	23720673	23720744	55.6	-	.	evalue=8.1e-08
LKA1p00020	cmscan	tRNA	24296452	24296523	55.6	-	.	evalue=8.1e-08
LKA1p00020	cmscan	tRNA	24819291	24819362	55.6	-	.	evalue=8.1e-08
LKA1p00020	cmscan	tRNA	25316825	25316896	55.6	-	.	evalue=8.1e-08
LKA1p00020	cmscan	tRNA	25824501	25824572	55.6	-	.	evalue=8.1e-08
LKA1p00020	cmscan	tRNA	26321363	26321434	55.6	-	.	evalue=8.1e-08
LKA1p00020	cmscan	tRNA	19684067	19684138	55.5	+	.	evalue=8.9e-08
LKA1p00020	cmscan	tRNA	19934236	19934307	55.5	+	.	evalue=8.9e-08
LKA1p00020	cmscan	tRNA	3301511	3301582	55.5	+	.	evalue=9e-08
LKA1p00020	cmscan	tRNA	11090491	11090562	55.5	+	.	evalue=9e-08
LKA1p00020	cmscan	tRNA	11863299	11863370	55.0	+	.	evalue=1.2e-07
LKA1p00020	cmscan	tRNA	21716357	21716428	54.9	+	.	evalue=1.3e-07
LKA1p00020	cmscan	tRNA	16372240	16372311	54.2	+	.	evalue=2e-07
LKA1p00020	cmscan	tRNA	21352176	21352247	53.6	+	.	evalue=3e-07
LKA1p00020	cmscan	tRNA	19789401	19789472	53.3	-	.	evalue=3.7e-07
LKA1p00020	cmscan	tRNA	13619500	13619571	50.3	+	.	evalue=2.5e-06
LKA1p00020	cmscan	tRNA	8235154	8235225	44.5	+	.	evalue=0.0001
LKA1p00020	cmscan	tRNA	12568496	12568567	44.0	+	.	evalue=0.00015
LKA1p00020	cmscan	tRNA	7389924	7389995	43.8	+	.	evalue=0.00017
LKA1p00020	cmscan	tRNA	350502	350576	43.4	-	.	evalue=0.00021
LKA1p00020	cmscan	tRNA	21710364	21710435	43.1	+	.	evalue=0.00025
LKA1p00020	cmscan	tRNA	21013556	21013623	40.2	-	.	evalue=0.0016
LKA1p00020	cmscan	tRNA	5945131	5945197	37.8	-	.	evalue=0.0077
LKA1p00020	cmscan	tRNA	13111360	13111432	37.2	-	.	evalue=0.012
LKA1p00020	cmscan	tRNA	16220752	16220823	35.2	-	.	evalue=0.041
LKA1p00020	cmscan	tRNA	20541868	20541940	34.2	+	.	evalue=0.081
LKA1p00020	cmscan	tRNA	13365041	13365112	33.1	-	.	evalue=0.16
LKA1p00020	cmscan	tRNA	9578174	9578239	30.3	-	.	evalue=0.98
LKA1p00021	cmscan	tRNA	4388386	4388457	63.3	-	.	evalue=6e-10
LKA1p00021	cmscan	tRNA	2521675	2521749	50.9	-	.	evalue=1.7e-06
LKA1p00021	cmscan	tRNA	545056	545127	48.3	-	.	evalue=9.3e-06
LKA1p00021	cmscan	tRNA	3349464	3349538	46.6	-	.	evalue=2.7e-05
LKA1p00021	cmscan	tRNA	5296680	5296752	45.0	+	.	evalue=7.7e-05
LKA1p00021	cmscan	tRNA	2415005	2415081	38.9	+	.	evalue=0.004
LKA1p00021	cmscan	tRNA	3404506	3404577	33.0	+	.	evalue=0.17
LKA1p00022	cmscan	tRNA	1653904	1653975	63.0	+	.	evalue=7e-10
LKA1p00022	cmscan	tRNA	1052844	1052915	59.8	+	.	evalue=5.7e-09
LKA1p00022	cmscan	tRNA	4369545	4369616	58.5	+	.	evalue=1.3e-08
LKA1p00022	cmscan	tRNA	4125876	4125947	57.1	+	.	evalue=3.1e-08
LKA1p00022	cmscan	tRNA	5833170	5833241	53.5	+	.	evalue=3.2e-07
LKA1p00022	cmscan	tRNA	4277545	4277616	53.4	+	.	evalue=3.4e-07
LKA1p00022	cmscan	tRNA	4876344	4876416	51.2	+	.	evalue=1.4e-06
LKA1p00022	cmscan	tRNA	1241462	1241533	47.9	+	.	evalue=1.1e-05
LKA1p00022	cmscan	tRNA	3453443	3453514	46.0	-	.	evalue=4e-05
LKA1p00022	cmscan	tRNA	1238111	1238182	45.6	+	.	evalue=5.3e-05
LKA1p00022	cmscan	tRNA	1164115	1164186	44.6	-	.	evalue=0.0001
LKA1p00022	cmscan	tRNA	6491558	6491629	37.6	-	.	evalue=0.0091
LKA1p00022	cmscan	tRNA	6193418	6193489	30.8	-	.	evalue=0.7
LKA1p00023	cmscan	LSU_rRNA_bacteria	3107239	3107564	204.5	-	.	evalue=3.1e-62
LKA1p00023	cmscan	LSU_rRNA_bacteria	3130288	3130603	191.4	-	.	evalue=7.4e-58
LKA1p00023	cmscan	SSU_rRNA_eukarya	355444	355950	181.6	+	.	evalue=4.9e-49
LKA1p00023	cmscan	LSU_rRNA_archaea	3107247	3107556	151.8	-	.	evalue=3.4e-42
LKA1p00023	cmscan	LSU_rRNA_archaea	3130291	3130600	134.6	-	.	evalue=1.1e-36
LKA1p00023	cmscan	SSU_rRNA_eukarya	13499378	13499538	85.8	+	.	evalue=9.7e-20
LKA1p00023	cmscan	tRNA	4598546	4598619	65.5	+	.	evalue=1.4e-10
LKA1p00023	cmscan	SSU_rRNA_eukarya	356023	356296	55.4	+	.	evalue=1.9e-10
LKA1p00023	cmscan	tRNA	7327926	7327997	64.5	-	.	evalue=2.8e-10
LKA1p00023	cmscan	tRNA	18907311	18907381	47.2	-	.	evalue=1.8e-05
LKA1p00023	cmscan	tRNA	6508424	6508495	45.8	+	.	evalue=4.7e-05
LKA1p00023	cmscan	tRNA	7281551	7281625	45.0	-	.	evalue=7.7e-05
LKA1p00023	cmscan	tRNA	339533	339604	44.5	-	.	evalue=0.0001
LKA1p00023	cmscan	tRNA	11782018	11782092	44.5	-	.	evalue=0.00011
LKA1p00023	cmscan	snoZ196	1202977	1203058	55.5	-	.	evalue=0.00013
LKA1p00023	cmscan	tRNA	7891146	7891217	43.2	+	.	evalue=0.00025
LKA1p00023	cmscan	tRNA	1853796	1853867	42.4	-	.	evalue=0.00041
LKA1p00023	cmscan	tRNA	16905683	16905757	40.4	-	.	evalue=0.0015
LKA1p00023	cmscan	tRNA	1869083	1869150	38.8	+	.	evalue=0.004
LKA1p00023	cmscan	Histone3	1972363	1972408	30.3	-	.	evalue=0.0051
LKA1p00023	cmscan	Histone3	12491571	12491616	29.4	+	.	evalue=0.011
LKA1p00023	cmscan	tRNA	13528199	13528270	32.9	+	.	evalue=0.18
LKA1p00023	cmscan	tRNA	14102464	14102535	30.2	+	.	evalue=1
LKA1p00023	cmscan	tRNA	2501952	2502023	29.8	+	.	evalue=1.3
LKA1p00024	cmscan	SSU_rRNA_bacteria	1883353	1884175	148.3	+	.	evalue=3.2e-41
LKA1p00024	cmscan	SSU_rRNA_archaea	1883416	1883675	60.4	+	.	evalue=1e-11
LKA1p00024	cmscan	tRNA	8396764	8396835	54.9	+	.	evalue=1.3e-07
LKA1p00024	cmscan	tRNA	8132027	8132098	54.2	+	.	evalue=2.1e-07
LKA1p00024	cmscan	tRNA	4369099	4369173	53.5	+	.	evalue=3.2e-07
LKA1p00024	cmscan	tRNA	1237117	1237191	52.3	-	.	evalue=7e-07
LKA1p00024	cmscan	tRNA	5191806	5191877	41.9	+	.	evalue=0.00056
LKA1p00024	cmscan	tRNA	6324514	6324600	32.5	-	.	evalue=0.24
LKA1p00024	cmscan	tRNA	6361870	6361951	29.3	-	.	evalue=1.9
LKA1p00025	cmscan	LSU_rRNA_eukarya	18195806	18196450	409.3	-	.	evalue=2.7e-106
LKA1p00025	cmscan	LSU_rRNA_eukarya	18195513	18195795	288.4	-	.	evalue=5.9e-73
LKA1p00025	cmscan	LSU_rRNA_bacteria	18196058	18196862	183.2	-	.	evalue=4.2e-55
LKA1p00025	cmscan	LSU_rRNA_archaea	18196060	18196609	191.5	-	.	evalue=7.6e-55
LKA1p00025	cmscan	LSU_rRNA_archaea	18195513	18195795	142.3	-	.	evalue=4e-39
LKA1p00025	cmscan	5_8S_rRNA	18196711	18196864	150.0	-	.	evalue=1.2e-36
LKA1p00025	cmscan	LSU_rRNA_bacteria	18195513	18195795	108.2	-	.	evalue=5.5e-30
LKA1p00025	cmscan	LSU_rRNA_eukarya	18195344	18195500	103.2	-	.	evalue=7.6e-22
LKA1p00025	cmscan	SSU_rRNA_eukarya	3090056	3090216	86.2	-	.	evalue=7.6e-20
LKA1p00025	cmscan	SSU_rRNA_eukarya	9894393	9894553	85.9	-	.	evalue=9e-20
LKA1p00025	cmscan	SSU_rRNA_eukarya	14105648	14105807	75.4	+	.	evalue=1.5e-16
LKA1p00025	cmscan	U12	14066408	14066559	87.0	-	.	evalue=2.3e-14
LKA1p00025	cmscan	U6	19805337	19805439	64.3	+	.	evalue=2.1e-11
LKA1p00025	cmscan	tRNA	23497489	23497560	67.0	-	.	evalue=5.2e-11
LKA1p00025	cmscan	tRNA	2351281	2351353	65.0	-	.	evalue=2e-10
LKA1p00025	cmscan	tRNA	3520391	3520462	63.4	-	.	evalue=5.3e-10
LKA1p00025	cmscan	tRNA	10298985	10299056	61.7	-	.	evalue=1.6e-09
LKA1p00025	cmscan	tRNA	10396672	10396743	61.1	-	.	evalue=2.4e-09
LKA1p00025	cmscan	SSU_rRNA_eukarya	3090376	3090619	50.1	-	.	evalue=7.8e-09
LKA1p00025	cmscan	tRNA	3073687	3073758	56.0	-	.	evalue=6.4e-08
LKA1p00025	cmscan	tRNA	14070290	14070361	55.5	+	.	evalue=8.6e-08
LKA1p00025	cmscan	tRNA	11913816	11913887	54.1	+	.	evalue=2.2e-07
LKA1p00025	cmscan	tRNA	22125206	22125279	53.5	+	.	evalue=3.2e-07
LKA1p00025	cmscan	tRNA	519946	520017	52.5	+	.	evalue=6.1e-07
LKA1p00025	cmscan	5_8S_rRNA	3111644	3111800	45.6	-	.	evalue=1.1e-06
LKA1p00025	cmscan	tRNA	9897062	9897136	50.8	-	.	evalue=1.8e-06
LKA1p00025	cmscan	tRNA	9825230	9825301	50.4	-	.	evalue=2.4e-06
LKA1p00025	cmscan	tRNA	15479541	15479615	50.3	+	.	evalue=2.6e-06
LKA1p00025	cmscan	tRNA	12905708	12905782	49.5	+	.	evalue=4.2e-06
LKA1p00025	cmscan	tRNA	17835010	17835081	48.9	+	.	evalue=6.1e-06
LKA1p00025	cmscan	tRNA	15185508	15185579	48.3	+	.	evalue=9.1e-06
LKA1p00025	cmscan	tRNA	13689361	13689432	48.3	-	.	evalue=9.1e-06
LKA1p00025	cmscan	Histone3	24608733	24608779	36.8	+	.	evalue=1.8e-05
LKA1p00025	cmscan	Histone3	24692689	24692735	36.5	+	.	evalue=2.3e-05
LKA1p00025	cmscan	Histone3	24784446	24784492	36.5	+	.	evalue=2.3e-05
LKA1p00025	cmscan	Histone3	24889270	24889316	36.5	+	.	evalue=2.3e-05
LKA1p00025	cmscan	tRNA	14431937	14432008	45.8	+	.	evalue=4.5e-05
LKA1p00025	cmscan	Histone3	24651325	24651371	35.4	+	.	evalue=6.1e-05
LKA1p00025	cmscan	Histone3	24743203	24743249	35.4	+	.	evalue=6.1e-05
LKA1p00025	cmscan	Histone3	24847897	24847943	35.4	+	.	evalue=6.1e-05
LKA1p00025	cmscan	Histone3	9672882	9672928	35.3	+	.	evalue=6.4e-05
LKA1p00025	cmscan	tRNA	6979852	6979923	44.1	+	.	evalue=0.00014
LKA1p00025	cmscan	tRNA	4667223	4667294	43.4	+	.	evalue=0.00021
LKA1p00025	cmscan	tRNA	10642678	10642749	41.4	+	.	evalue=0.00079
LKA1p00025	cmscan	tRNA	7602464	7602531	40.6	+	.	evalue=0.0013
LKA1p00025	cmscan	tRNA	12179970	12180057	40.5	+	.	evalue=0.0013
LKA1p00025	cmscan	tRNA	14360807	14360878	40.4	-	.	evalue=0.0014
LKA1p00025	cmscan	tRNA	14956083	14956154	39.0	+	.	evalue=0.0036
LKA1p00025	cmscan	Histone3	24938329	24938375	30.4	+	.	evalue=0.0048
LKA1p00025	cmscan	tRNA	8828174	8828254	35.5	-	.	evalue=0.034
LKA1p00025	cmscan	tRNA	5478224	5478295	33.7	+	.	evalue=0.11
LKA1p00025	cmscan	Histone3	17102617	17102663	26.7	+	.	evalue=0.12
LKA1p00025	cmscan	tRNA	11064461	11064532	33.2	+	.	evalue=0.15
LKA1p00025	cmscan	tRNA	11888165	11888236	32.8	-	.	evalue=0.19
LKA1p00025	cmscan	tRNA	12900440	12900514	32.3	+	.	evalue=0.26
LKA1p00025	cmscan	Histone3	16897468	16897513	25.4	+	.	evalue=0.36
LKA1p00026	cmscan	tRNA	3786425	3786505	62.4	+	.	evalue=1e-09
LKA1p00026	cmscan	tRNA	1642718	1642789	61.1	-	.	evalue=2.4e-09
LKA1p00026	cmscan	5_8S_rRNA	1371222	1371373	50.4	-	.	evalue=4.6e-08
LKA1p00026	cmscan	tRNA	1016092	1016163	56.2	-	.	evalue=5.5e-08
LKA1p00026	cmscan	tRNA	839336	839410	50.1	+	.	evalue=2.8e-06
LKA1p00026	cmscan	tRNA	5090648	5090721	47.3	-	.	evalue=1.8e-05
LKA1p00026	cmscan	tRNA	1093196	1093267	42.3	+	.	evalue=0.00042
LKA1p00026	cmscan	tRNA	5275668	5275741	38.6	-	.	evalue=0.0045
LKA1p00026	cmscan	tRNA	5574531	5574604	38.6	-	.	evalue=0.0045
LKA1p00026	cmscan	tRNA	1505951	1506022	38.3	-	.	evalue=0.0056
LKA1p00026	cmscan	tRNA	1216258	1216325	31.9	-	.	evalue=0.35
LKA1p00027	cmscan	tRNA	3455214	3455285	56.9	+	.	evalue=3.7e-08
LKA1p00027	cmscan	tRNA	699512	699586	50.9	+	.	evalue=1.7e-06
LKA1p00027	cmscan	tRNA	5096826	5096893	50.6	-	.	evalue=2e-06
LKA1p00027	cmscan	tRNA	3036567	3036638	50.1	+	.	evalue=2.9e-06
LKA1p00027	cmscan	tRNA	2185703	2185777	41.4	-	.	evalue=0.00076
LKA1p00027	cmscan	tRNA	1081830	1081901	38.8	-	.	evalue=0.0042
LKA1p00028	cmscan	5S_rRNA	250633	250751	124.9	+	.	evalue=7.3e-25
LKA1p00028	cmscan	5S_rRNA	250764	250882	115.3	+	.	evalue=2.2e-22
LKA1p00028	cmscan	tRNA	1998652	1998726	55.5	+	.	evalue=8.7e-08
LKA1p00028	cmscan	tRNA	2281449	2281537	50.6	+	.	evalue=2.1e-06
LKA1p00028	cmscan	tRNA	2891384	2891455	47.1	+	.	evalue=2e-05
LKA1p00028	cmscan	tRNA	2893852	2893923	47.1	+	.	evalue=2e-05
LKA1p00028	cmscan	tRNA	2896320	2896391	47.1	+	.	evalue=2e-05
LKA1p00028	cmscan	tRNA	685824	685895	46.8	-	.	evalue=2.4e-05
LKA1p00028	cmscan	tRNA	2003807	2003895	45.2	-	.	evalue=6.8e-05
LKA1p00028	cmscan	tRNA	2486763	2486849	44.5	+	.	evalue=0.0001
LKA1p00028	cmscan	5S_rRNA	250523	250620	43.9	+	.	evalue=0.00062
LKA1p00028	cmscan	tRNA	617831	617902	39.7	-	.	evalue=0.0023
LKA1p00029	cmscan	SSU_rRNA_bacteria	7288173	7288414	61.6	-	.	evalue=2.1e-13
LKA1p00029	cmscan	tRNA	9542156	9542227	68.0	-	.	evalue=2.8e-11
LKA1p00029	cmscan	tRNA	9546444	9546515	68.0	-	.	evalue=2.8e-11
LKA1p00029	cmscan	tRNA	1815109	1815180	66.7	-	.	evalue=6.5e-11
LKA1p00029	cmscan	tRNA	7053871	7053942	66.0	-	.	evalue=1e-10
LKA1p00029	cmscan	tRNA	7177036	7177107	66.0	+	.	evalue=1e-10
LKA1p00029	cmscan	tRNA	7177245	7177316	66.0	+	.	evalue=1e-10
LKA1p00029	cmscan	tRNA	7177447	7177518	66.0	+	.	evalue=1e-10
LKA1p00029	cmscan	tRNA	7301835	7301906	66.0	-	.	evalue=1e-10
LKA1p00029	cmscan	tRNA	7311948	7312019	66.0	-	.	evalue=1e-10
LKA1p00029	cmscan	tRNA	7317416	7317487	66.0	-	.	evalue=1e-10
LKA1p00029	cmscan	tRNA	7409186	7409257	66.0	-	.	evalue=1e-10
LKA1p00029	cmscan	tRNA	7184785	7184857	65.1	+	.	evalue=1.9e-10
LKA1p00029	cmscan	tRNA	7301977	7302049	65.1	-	.	evalue=1.9e-10
LKA1p00029	cmscan	tRNA	7312091	7312163	65.1	-	.	evalue=1.9e-10
LKA1p00029	cmscan	tRNA	7409330	7409402	65.1	-	.	evalue=1.9e-10
LKA1p00029	cmscan	tRNA	7054369	7054441	62.9	-	.	evalue=7.6e-10
LKA1p00029	cmscan	tRNA	7302386	7302458	62.9	-	.	evalue=7.6e-10
LKA1p00029	cmscan	tRNA	7312502	7312574	62.9	-	.	evalue=7.6e-10
LKA1p00029	cmscan	tRNA	7317720	7317792	62.9	-	.	evalue=7.6e-10
LKA1p00029	cmscan	tRNA	7184923	7185002	60.1	+	.	evalue=4.6e-09
LKA1p00029	cmscan	tRNA	8317771	8317842	58.6	+	.	evalue=1.2e-08
LKA1p00029	cmscan	tRNA	5911936	5912007	57.1	-	.	evalue=3.2e-08
LKA1p00029	cmscan	tRNA	7800403	7800475	57.0	-	.	evalue=3.3e-08
LKA1p00029	cmscan	tRNA	7284818	7284889	52.7	-	.	evalue=5.3e-07
LKA1p00029	cmscan	tRNA	7409728	7409800	52.2	-	.	evalue=7.4e-07
LKA1p00029	cmscan	tRNA	5061276	5061348	51.6	+	.	evalue=1.1e-06
LKA1p00029	cmscan	tRNA	6904451	6904525	49.6	+	.	evalue=4e-06
LKA1p00029	cmscan	tRNA	6907008	6907082	49.6	+	.	evalue=4e-06
LKA1p00029	cmscan	tRNA	7407713	7407784	47.2	-	.	evalue=1.9e-05
LKA1p00029	cmscan	tRNA	2331429	2331500	46.7	-	.	evalue=2.5e-05
LKA1p00029	cmscan	tRNA	7176503	7176564	46.0	+	.	evalue=4e-05
LKA1p00029	cmscan	tRNA	7311593	7311664	45.0	-	.	evalue=7.4e-05
LKA1p00029	cmscan	tRNA	1382663	1382734	43.9	+	.	evalue=0.00015
LKA1p00029	cmscan	tRNA	1922894	1922965	43.3	-	.	evalue=0.00023
LKA1p00029	cmscan	tRNA	1759984	1760055	41.9	+	.	evalue=0.00055
LKA1p00029	cmscan	tRNA	7176903	7176965	40.6	+	.	evalue=0.0013
LKA1p00029	cmscan	Intron_gpII	6817834	6817904	41.6	-	.	evalue=0.0035
LKA1p00029	cmscan	tRNA	7177686	7177756	38.4	+	.	evalue=0.0054
LKA1p00029	cmscan	tRNA	7285010	7285082	37.8	-	.	evalue=0.008
LKA1p00029	cmscan	tRNA	7301442	7301511	37.0	-	.	evalue=0.013
LKA1p00029	cmscan	Histone3	3346650	3346694	26.0	-	.	evalue=0.21
LKA1p00029	cmscan	tRNA	7329852	7329923	31.6	-	.	evalue=0.43
LKA1p00029	cmscan	tRNA	7183014	7183079	29.2	+	.	evalue=2
LKA1p00030	cmscan	SSU_rRNA_eukarya	28005781	28005941	70.7	+	.	evalue=4.1e-15
LKA1p00030	cmscan	tRNA	6991259	6991330	66.7	-	.	evalue=6.5e-11
LKA1p00030	cmscan	tRNA	34852412	34852483	65.3	+	.	evalue=1.6e-10
LKA1p00030	cmscan	tRNA	16159966	16160037	62.1	+	.	evalue=1.2e-09
LKA1p00030	cmscan	tRNA	8850692	8850763	61.3	-	.	evalue=2e-09
LKA1p00030	cmscan	tRNA	9500376	9500448	59.7	+	.	evalue=5.8e-09
LKA1p00030	cmscan	tRNA	7179917	7179988	58.8	-	.	evalue=1.1e-08
LKA1p00030	cmscan	tRNA	10414564	10414635	58.5	-	.	evalue=1.2e-08
LKA1p00030	cmscan	tRNA	28924643	28924714	58.0	-	.	evalue=1.8e-08
LKA1p00030	cmscan	tRNA	504209	504280	55.5	+	.	evalue=8.6e-08
LKA1p00030	cmscan	tRNA	23310811	23310883	54.8	+	.	evalue=1.4e-07
LKA1p00030	cmscan	tRNA	28513352	28513423	54.2	-	.	evalue=2e-07
LKA1p00030	cmscan	tRNA	1203983	1204054	53.5	-	.	evalue=3.1e-07
LKA1p00030	cmscan	tRNA	16452659	16452730	52.6	-	.	evalue=5.7e-07
LKA1p00030	cmscan	tRNA	1641749	1641820	52.3	+	.	evalue=6.7e-07
LKA1p00030	cmscan	tRNA	7640512	7640586	52.3	+	.	evalue=7e-07
LKA1p00030	cmscan	tRNA	23595609	23595680	52.0	-	.	evalue=8.4e-07
LKA1p00030	cmscan	tRNA	20306365	20306436	51.9	-	.	evalue=8.7e-07
LKA1p00030	cmscan	tRNA	29754245	29754319	51.5	+	.	evalue=1.2e-06
LKA1p00030	cmscan	tRNA	5920087	5920158	50.4	+	.	evalue=2.3e-06
LKA1p00030	cmscan	tRNA	27774130	27774204	50.1	+	.	evalue=2.8e-06
LKA1p00030	cmscan	tRNA	4427775	4427846	50.0	+	.	evalue=3.1e-06
LKA1p00030	cmscan	tRNA	367180	367251	49.6	-	.	evalue=3.9e-06
LKA1p00030	cmscan	tRNA	28304911	28304985	49.3	+	.	evalue=4.8e-06
LKA1p00030	cmscan	tRNA	24422825	24422895	49.1	+	.	evalue=5.6e-06
LKA1p00030	cmscan	tRNA	31694390	31694461	48.4	-	.	evalue=8.4e-06
LKA1p00030	cmscan	tRNA	27106733	27106807	48.2	+	.	evalue=9.8e-06
LKA1p00030	cmscan	tRNA	28016880	28016951	46.9	+	.	evalue=2.2e-05
LKA1p00030	cmscan	tRNA	25920915	25920986	46.7	+	.	evalue=2.6e-05
LKA1p00030	cmscan	tRNA	3409508	3409582	46.2	+	.	evalue=3.4e-05
LKA1p00030	cmscan	tRNA	16199521	16199592	46.0	-	.	evalue=4.1e-05
LKA1p00030	cmscan	tRNA	25809780	25809851	45.7	+	.	evalue=4.8e-05
LKA1p00030	cmscan	tRNA	15440092	15440166	45.7	+	.	evalue=4.9e-05
LKA1p00030	cmscan	Histone3	26436316	26436362	35.3	-	.	evalue=6.4e-05
LKA1p00030	cmscan	Histone3	18718502	18718548	34.8	-	.	evalue=0.00011
LKA1p00030	cmscan	Histone3	3215783	3215829	34.7	+	.	evalue=0.00011
LKA1p00030	cmscan	tRNA	7272937	7273008	44.4	+	.	evalue=0.00011
LKA1p00030	cmscan	tRNA	29767123	29767194	44.0	+	.	evalue=0.00014
LKA1p00030	cmscan	tRNA	34973559	34973630	43.4	-	.	evalue=0.00021
LKA1p00030	cmscan	tRNA	3016561	3016632	43.4	-	.	evalue=0.00021
LKA1p00030	cmscan	tRNA	9230018	9230089	43.3	+	.	evalue=0.00023
LKA1p00030	cmscan	tRNA	23467432	23467503	42.6	+	.	evalue=0.00035
LKA1p00030	cmscan	tRNA	35286986	35287057	42.0	-	.	evalue=0.00051
LKA1p00030	cmscan	Histone3	26256838	26256884	32.8	-	.	evalue=0.00058
LKA1p00030	cmscan	tRNA	7790311	7790382	41.5	+	.	evalue=0.00072
LKA1p00030	cmscan	tRNA	24724831	24724902	40.4	+	.	evalue=0.0015
LKA1p00030	cmscan	tRNA	28242716	28242788	39.7	+	.	evalue=0.0024
LKA1p00030	cmscan	tRNA	15304021	15304092	39.4	+	.	evalue=0.0028
LKA1p00030	cmscan	tRNA	22880624	22880698	39.1	+	.	evalue=0.0034
LKA1p00030	cmscan	tRNA	9635010	9635081	37.6	-	.	evalue=0.0086
LKA1p00030	cmscan	tRNA	25808071	25808142	36.0	+	.	evalue=0.024
LKA1p00030	cmscan	tRNA	26682190	26682261	35.1	-	.	evalue=0.045
LKA1p00030	cmscan	Histone3	25281463	25281509	26.7	-	.	evalue=0.11
LKA1p00030	cmscan	Histone3	14878235	14878279	25.4	+	.	evalue=0.34
LKA1p00030	cmscan	tRNA	27006435	27006507	31.0	-	.	evalue=0.61
LKA1p00030	cmscan	tRNA	28752749	28752820	29.5	+	.	evalue=1.6
LKA1p00030	cmscan	tRNA	19352959	19353030	29.5	+	.	evalue=1.6
LKA1p00031	cmscan	U6atac	5717557	5717673	74.0	+	.	evalue=2.2e-14
LKA1p00031	cmscan	tRNA	2054111	2054182	66.7	-	.	evalue=6.5e-11
LKA1p00031	cmscan	tRNA	1674186	1674257	61.8	-	.	evalue=1.5e-09
LKA1p00031	cmscan	tRNA	3254930	3255001	60.8	+	.	evalue=2.9e-09
LKA1p00031	cmscan	tRNA	7618274	7618345	60.8	-	.	evalue=3e-09
LKA1p00031	cmscan	tRNA	4072570	4072641	55.3	+	.	evalue=9.7e-08
LKA1p00031	cmscan	tRNA	7618915	7618986	50.0	-	.	evalue=3.1e-06
LKA1p00031	cmscan	tRNA	8304087	8304158	47.3	-	.	evalue=1.8e-05
LKA1p00031	cmscan	tRNA	4812981	4813052	47.2	+	.	evalue=1.9e-05
LKA1p00031	cmscan	tRNA	4829332	4829403	45.9	+	.	evalue=4.3e-05
LKA1p00031	cmscan	tRNA	8575055	8575122	41.6	-	.	evalue=0.00067
LKA1p00032	cmscan	tRNA	440296	440367	63.4	+	.	evalue=5.5e-10
LKA1p00032	cmscan	tRNA	839311	839383	59.1	+	.	evalue=8.9e-09
LKA1p00032	cmscan	tRNA	1337413	1337484	55.5	-	.	evalue=8.9e-08
LKA1p00032	cmscan	tRNA	1617622	1617693	46.2	+	.	evalue=3.5e-05
LKA1p00032	cmscan	Histone3	4425426	4425472	34.8	-	.	evalue=0.0001
LKA1p00032	cmscan	tRNA	3587854	3587925	42.6	-	.	evalue=0.00036
LKA1p00032	cmscan	tRNA	921097	921168	41.4	+	.	evalue=0.00075
LKA1p00032	cmscan	tRNA	750464	750535	41.2	-	.	evalue=0.0009
LKA1p00032	cmscan	tRNA	1721155	1721226	40.3	+	.	evalue=0.0016
LKA1p00032	cmscan	tRNA	1829161	1829232	39.8	+	.	evalue=0.0022
LKA1p00032	cmscan	tRNA	972331	972402	37.9	+	.	evalue=0.0075
LKA1p00032	cmscan	tRNA	4283115	4283186	34.9	+	.	evalue=0.05
LKA1p00033	cmscan	LSU_rRNA_bacteria	9053560	9053719	97.9	-	.	evalue=1.6e-26
LKA1p00033	cmscan	LSU_rRNA_bacteria	8900123	8900359	96.8	-	.	evalue=3.8e-26
LKA1p00033	cmscan	LSU_rRNA_bacteria	8900387	8900545	84.2	-	.	evalue=6.1e-22
LKA1p00033	cmscan	5S_rRNA	10675066	10675184	107.0	+	.	evalue=3.1e-20
LKA1p00033	cmscan	LSU_rRNA_bacteria	9053379	9053531	78.9	-	.	evalue=3.6e-20
LKA1p00033	cmscan	LSU_rRNA_archaea	9053560	9053719	71.1	-	.	evalue=2e-16
LKA1p00033	cmscan	LSU_rRNA_archaea	9053379	9053531	63.6	-	.	evalue=4.9e-14
LKA1p00033	cmscan	LSU_rRNA_archaea	8900125	8900359	63.1	-	.	evalue=7.4e-14
LKA1p00033	cmscan	LSU_rRNA_bacteria	3669583	3669842	56.7	-	.	evalue=1e-12
LKA1p00033	cmscan	LSU_rRNA_archaea	8900387	8900545	56.8	-	.	evalue=7.3e-12
LKA1p00033	cmscan	tRNA	646652	646723	68.7	-	.	evalue=1.8e-11
LKA1p00033	cmscan	tRNA	15478644	15478715	65.7	-	.	evalue=1.3e-10
LKA1p00033	cmscan	LSU_rRNA_bacteria	8900566	8900696	50.2	-	.	evalue=1.5e-10
LKA1p00033	cmscan	tRNA	1227363	1227434	63.4	+	.	evalue=5.6e-10
LKA1p00033	cmscan	tRNA	7356419	7356499	63.3	-	.	evalue=5.7e-10
LKA1p00033	cmscan	tRNA	7607541	7607621	61.6	-	.	evalue=1.7e-09
LKA1p00033	cmscan	tRNA	7628091	7628171	61.6	-	.	evalue=1.7e-09
LKA1p00033	cmscan	tRNA	9182713	9182784	60.3	+	.	evalue=4.1e-09
LKA1p00033	cmscan	tRNA	7946823	7946894	60.2	+	.	evalue=4.3e-09
LKA1p00033	cmscan	tRNA	7356051	7356122	58.1	-	.	evalue=1.6e-08
LKA1p00033	cmscan	tRNA	7548507	7548578	58.1	-	.	evalue=1.6e-08
LKA1p00033	cmscan	tRNA	7606770	7606841	58.1	-	.	evalue=1.6e-08
LKA1p00033	cmscan	tRNA	7627515	7627586	58.1	-	.	evalue=1.6e-08
LKA1p00033	cmscan	tRNA	2458446	2458517	55.5	-	.	evalue=9e-08
LKA1p00033	cmscan	tRNA	15428724	15428795	51.2	+	.	evalue=1.4e-06
LKA1p00033	cmscan	tRNA	9236663	9236737	50.7	-	.	evalue=1.9e-06
LKA1p00033	cmscan	tRNA	2078095	2078169	50.7	-	.	evalue=2e-06
LKA1p00033	cmscan	tRNA	2342303	2342377	50.7	-	.	evalue=2e-06
LKA1p00033	cmscan	tRNA	426994	427065	49.8	+	.	evalue=3.3e-06
LKA1p00033	cmscan	tRNA	4348331	4348405	49.7	-	.	evalue=3.8e-06
LKA1p00033	cmscan	tRNA	9610412	9610486	49.3	-	.	evalue=4.7e-06
LKA1p00033	cmscan	tRNA	11963545	11963619	48.2	+	.	evalue=1e-05
LKA1p00033	cmscan	tRNA	14418659	14418727	47.9	-	.	evalue=1.1e-05
LKA1p00033	cmscan	tRNA	1143776	1143847	47.7	+	.	evalue=1.4e-05
LKA1p00033	cmscan	tRNA	6110532	6110603	45.5	+	.	evalue=5.5e-05
LKA1p00033	cmscan	tRNA	2837905	2837976	45.2	-	.	evalue=6.7e-05
LKA1p00033	cmscan	tRNA	623392	623462	44.6	+	.	evalue=0.0001
LKA1p00033	cmscan	tRNA	12332958	12333029	44.3	-	.	evalue=0.00012
LKA1p00033	cmscan	tRNA	9091205	9091276	44.2	-	.	evalue=0.00013
LKA1p00033	cmscan	tRNA	5824469	5824540	43.7	+	.	evalue=0.00018
LKA1p00033	cmscan	Histone3	11805558	11805604	32.3	+	.	evalue=0.00092
LKA1p00033	cmscan	tRNA	14422300	14422371	37.6	-	.	evalue=0.0089
LKA1p00033	cmscan	tRNA	15358758	15358832	36.9	+	.	evalue=0.014
LKA1p00033	cmscan	Histone3	9929159	9929204	29.0	+	.	evalue=0.016
LKA1p00033	cmscan	tRNA	7550427	7550505	34.9	-	.	evalue=0.051
LKA1p00033	cmscan	tRNA	2773380	2773454	34.3	-	.	evalue=0.072
LKA1p00033	cmscan	tRNA	1500228	1500305	33.8	+	.	evalue=0.1
LKA1p00033	cmscan	tRNA	9438428	9438499	32.7	+	.	evalue=0.21
LKA1p00033	cmscan	Histone3	4577731	4577776	25.6	-	.	evalue=0.28
LKA1p00033	cmscan	Histone3	5783212	5783256	25.3	-	.	evalue=0.36
LKA1p00034	cmscan	SSU_rRNA_eukarya	23625730	23627542	1685.2	+	.	evalue=0
LKA1p00034	cmscan	LSU_rRNA_eukarya	22529527	22531015	1239.1	+	.	evalue=0
LKA1p00034	cmscan	LSU_rRNA_eukarya	23197658	23198774	875.3	+	.	evalue=6.7e-235
LKA1p00034	cmscan	SSU_rRNA_microsporidia	23625730	23627542	761.1	+	.	evalue=3e-230
LKA1p00034	cmscan	LSU_rRNA_archaea	22529135	22530774	576.2	+	.	evalue=1.3e-177
LKA1p00034	cmscan	SSU_rRNA_archaea	23625730	23627545	554.2	+	.	evalue=2.4e-159
LKA1p00034	cmscan	SSU_rRNA_bacteria	23625725	23627547	452.9	+	.	evalue=5.2e-139
LKA1p00034	cmscan	LSU_rRNA_eukarya	23113144	23113737	387.5	+	.	evalue=2.7e-100
LKA1p00034	cmscan	LSU_rRNA_eukarya	23197424	23198003	380.9	-	.	evalue=1.9e-98
LKA1p00034	cmscan	LSU_rRNA_archaea	23198166	23198769	271.3	+	.	evalue=2.6e-80
LKA1p00034	cmscan	LSU_rRNA_eukarya	22529103	22529526	310.0	+	.	evalue=6.9e-79
LKA1p00034	cmscan	LSU_rRNA_bacteria	22529103	22530005	220.8	+	.	evalue=1.1e-67
LKA1p00034	cmscan	LSU_rRNA_bacteria	23198177	23198758	210.8	+	.	evalue=2.4e-64
LKA1p00034	cmscan	LSU_rRNA_bacteria	22530011	22530787	210.7	+	.	evalue=2.6e-64
LKA1p00034	cmscan	LSU_rRNA_archaea	23197421	23197845	183.9	-	.	evalue=2.1e-52
LKA1p00034	cmscan	LSU_rRNA_archaea	23113280	23113727	177.3	+	.	evalue=2.6e-50
LKA1p00034	cmscan	LSU_rRNA_bacteria	23113265	23113726	127.2	+	.	evalue=2.4e-36
LKA1p00034	cmscan	LSU_rRNA_bacteria	23197423	23197901	122.6	-	.	evalue=8.7e-35
LKA1p00034	cmscan	LSU_rRNA_archaea	23197896	23198110	122.2	+	.	evalue=9.9e-33
LKA1p00034	cmscan	LSU_rRNA_eukarya	22528824	22529025	120.1	+	.	evalue=1.7e-26
LKA1p00034	cmscan	IsrR	17243882	17244099	141.0	+	.	evalue=1.8e-26
LKA1p00034	cmscan	LSU_rRNA_bacteria	23197896	23198110	92.6	+	.	evalue=9.8e-25
LKA1p00034	cmscan	MIR5020	11013322	11013423	73.4	-	.	evalue=1.8e-12
LKA1p00034	cmscan	U5	15838850	15838968	87.1	+	.	evalue=2.1e-11
LKA1p00034	cmscan	U5	15818460	15818575	82.6	+	.	evalue=2e-10
LKA1p00034	cmscan	U5	15803001	15803119	80.3	+	.	evalue=6.3e-10
LKA1p00034	cmscan	U5	15753693	15753811	80.1	+	.	evalue=7.1e-10
LKA1p00034	cmscan	U5	15763262	15763380	80.1	+	.	evalue=7.1e-10
LKA1p00034	cmscan	U5	15790313	15790429	78.8	+	.	evalue=1.4e-09
LKA1p00034	cmscan	tRNA	20984732	20984803	61.1	+	.	evalue=2.4e-09
LKA1p00034	cmscan	tRNA	19045463	19045534	59.2	+	.	evalue=8.2e-09
LKA1p00034	cmscan	tRNA	10292374	10292446	59.1	+	.	evalue=8.9e-09
LKA1p00034	cmscan	tRNA	14565682	14565753	58.1	+	.	evalue=1.7e-08
LKA1p00034	cmscan	tRNA	3871949	3872020	56.6	-	.	evalue=4.2e-08
LKA1p00034	cmscan	tRNA	22161617	22161688	55.5	-	.	evalue=9e-08
LKA1p00034	cmscan	tRNA	7083342	7083413	55.1	-	.	evalue=1.2e-07
LKA1p00034	cmscan	tRNA	206675	206746	53.4	+	.	evalue=3.5e-07
LKA1p00034	cmscan	tRNA	16650493	16650564	52.6	-	.	evalue=5.7e-07
LKA1p00034	cmscan	tRNA	8759185	8759257	52.5	+	.	evalue=6.2e-07
LKA1p00034	cmscan	tRNA	2305988	2306059	51.5	-	.	evalue=1.2e-06
LKA1p00034	cmscan	tRNA	15877324	15877408	50.9	+	.	evalue=1.7e-06
LKA1p00034	cmscan	tRNA	21423245	21423329	50.9	+	.	evalue=1.7e-06
LKA1p00034	cmscan	tRNA	16043590	16043675	50.9	-	.	evalue=1.7e-06
LKA1p00034	cmscan	tRNA	15909892	15909977	50.8	-	.	evalue=1.8e-06
LKA1p00034	cmscan	tRNA	15957851	15957936	50.8	-	.	evalue=1.8e-06
LKA1p00034	cmscan	tRNA	16044316	16044401	50.8	-	.	evalue=1.8e-06
LKA1p00034	cmscan	tRNA	15377540	15377625	50.8	+	.	evalue=1.8e-06
LKA1p00034	cmscan	tRNA	15776270	15776357	50.7	-	.	evalue=2e-06
LKA1p00034	cmscan	tRNA	15636570	15636657	50.7	-	.	evalue=2e-06
LKA1p00034	cmscan	tRNA	15839782	15839869	50.7	-	.	evalue=2e-06
LKA1p00034	cmscan	tRNA	12439516	12439587	50.5	+	.	evalue=2.1e-06
LKA1p00034	cmscan	tRNA	23695395	23695466	50.4	+	.	evalue=2.4e-06
LKA1p00034	cmscan	tRNA	999937	1000001	49.8	-	.	evalue=3.4e-06
LKA1p00034	cmscan	tRNA	11983757	11983831	49.4	-	.	evalue=4.4e-06
LKA1p00034	cmscan	tRNA	6956301	6956372	49.3	+	.	evalue=4.8e-06
LKA1p00034	cmscan	tRNA	1586654	1586725	49.0	-	.	evalue=5.9e-06
LKA1p00034	cmscan	tRNA	8962624	8962698	48.6	+	.	evalue=7.6e-06
LKA1p00034	cmscan	tRNA	2290279	2290351	48.5	+	.	evalue=8.1e-06
LKA1p00034	cmscan	tRNA	15663282	15663370	48.3	-	.	evalue=9.4e-06
LKA1p00034	cmscan	tRNA	12681867	12681941	47.8	+	.	evalue=1.2e-05
LKA1p00034	cmscan	tRNA	15860596	15860680	47.7	+	.	evalue=1.3e-05
LKA1p00034	cmscan	tRNA	7487416	7487490	47.7	-	.	evalue=1.3e-05
LKA1p00034	cmscan	tRNA	21407122	21407207	44.6	+	.	evalue=0.0001
LKA1p00034	cmscan	tRNA	15805426	15805513	44.3	-	.	evalue=0.00012
LKA1p00034	cmscan	tRNA	4457220	4457291	44.0	-	.	evalue=0.00014
LKA1p00034	cmscan	tRNA	803477	803551	43.3	-	.	evalue=0.00022
LKA1p00034	cmscan	tRNA	18750459	18750531	42.7	+	.	evalue=0.00033
LKA1p00034	cmscan	tRNA	21715114	21715188	42.3	+	.	evalue=0.00042
LKA1p00034	cmscan	tRNA	11900359	11900430	42.0	+	.	evalue=0.00053
LKA1p00034	cmscan	tRNA	11468751	11468822	41.4	+	.	evalue=0.00077
LKA1p00034	cmscan	tRNA	24421827	24421898	41.3	-	.	evalue=0.00081
LKA1p00034	cmscan	tRNA	10704266	10704337	41.2	+	.	evalue=0.00089
LKA1p00034	cmscan	tRNA	10723203	10723274	41.2	+	.	evalue=0.00089
LKA1p00034	cmscan	tRNA	14442629	14442700	41.0	-	.	evalue=0.001
LKA1p00034	cmscan	tRNA	891550	891631	40.9	-	.	evalue=0.0011
LKA1p00034	cmscan	tRNA	17001218	17001289	40.8	-	.	evalue=0.0011
LKA1p00034	cmscan	tRNA	21307427	21307498	38.9	-	.	evalue=0.0039
LKA1p00034	cmscan	U6atac	22910851	22910977	33.3	-	.	evalue=0.0077
LKA1p00034	cmscan	tRNA	13458551	13458625	36.2	+	.	evalue=0.023
LKA1p00034	cmscan	tRNA	24420055	24420125	35.8	-	.	evalue=0.029
LKA1p00034	cmscan	tRNA	19680206	19680278	35.8	+	.	evalue=0.029
LKA1p00034	cmscan	tRNA	22204977	22205042	35.3	-	.	evalue=0.04
LKA1p00034	cmscan	tRNA	3830483	3830555	31.7	-	.	evalue=0.39
LKA1p00034	cmscan	tRNA	8124725	8124790	31.0	-	.	evalue=0.63
LKA1p00034	cmscan	tRNA	1000199	1000286	30.1	+	.	evalue=1.1
LKA1p00034	cmscan	tRNA	20967220	20967291	29.6	-	.	evalue=1.5
LKA1p00034	cmscan	tRNA	3978402	3978476	29.2	-	.	evalue=2
LKA1p00035	cmscan	5S_rRNA	4778366	4778484	125.7	-	.	evalue=4.6e-25
LKA1p00035	cmscan	5S_rRNA	4778210	4778322	76.5	-	.	evalue=2.3e-12
LKA1p00035	cmscan	tRNA	11943645	11943716	68.3	+	.	evalue=2.3e-11
LKA1p00035	cmscan	tRNA	9730595	9730666	56.7	+	.	evalue=4.2e-08
LKA1p00035	cmscan	tRNA	17820441	17820512	52.9	-	.	evalue=4.8e-07
LKA1p00035	cmscan	tRNA	9634458	9634529	50.6	+	.	evalue=2e-06
LKA1p00035	cmscan	tRNA	18627362	18627434	45.4	-	.	evalue=5.9e-05
LKA1p00035	cmscan	Histone3	15532346	15532392	35.3	+	.	evalue=6.4e-05
LKA1p00035	cmscan	tRNA	17868163	17868234	44.3	+	.	evalue=0.00012
LKA1p00035	cmscan	tRNA	8770056	8770127	44.1	-	.	evalue=0.00014
LKA1p00035	cmscan	tRNA	17487615	17487686	43.6	+	.	evalue=0.00019
LKA1p00035	cmscan	Histone3	16409566	16409612	33.8	-	.	evalue=0.00023
LKA1p00035	cmscan	Histone3	16112786	16112832	32.6	-	.	evalue=0.0007
LKA1p00035	cmscan	tRNA	12937444	12937515	41.2	+	.	evalue=0.00086
LKA1p00035	cmscan	tRNA	12968934	12969005	41.2	+	.	evalue=0.00086
LKA1p00035	cmscan	tRNA	15591965	15592036	41.2	-	.	evalue=0.00088
LKA1p00035	cmscan	tRNA	12172056	12172127	40.1	+	.	evalue=0.0017
LKA1p00035	cmscan	tRNA	18401743	18401814	38.9	+	.	evalue=0.0038
LKA1p00035	cmscan	tRNA	16201298	16201363	38.9	+	.	evalue=0.004
LKA1p00035	cmscan	tRNA	9552118	9552194	38.3	+	.	evalue=0.0055
LKA1p00035	cmscan	tRNA	17355223	17355294	37.1	+	.	evalue=0.012
LKA1p00035	cmscan	Histone3	10663373	10663419	28.4	-	.	evalue=0.025
LKA1p00035	cmscan	Histone3	4055076	4055121	28.0	-	.	evalue=0.037
LKA1p00035	cmscan	Histone3	9603188	9603233	27.8	-	.	evalue=0.044
LKA1p00035	cmscan	Histone3	10549115	10549161	27.1	-	.	evalue=0.079
LKA1p00035	cmscan	tRNA	19190276	19190347	34.1	-	.	evalue=0.085
LKA1p00036	cmscan	tRNA	3367460	3367531	62.6	+	.	evalue=9.2e-10
LKA1p00036	cmscan	tRNA	19528270	19528341	54.6	-	.	evalue=1.6e-07
LKA1p00036	cmscan	tRNA	11813423	11813497	52.4	+	.	evalue=6.5e-07
LKA1p00036	cmscan	tRNA	2003047	2003118	48.0	-	.	evalue=1.1e-05
LKA1p00036	cmscan	tRNA	2695808	2695882	38.6	-	.	evalue=0.0045
LKA1p00036	cmscan	U3	3019016	3019237	34.5	-	.	evalue=0.02
LKA1p00036	cmscan	Histone3	6408950	6408995	28.0	-	.	evalue=0.037
LKA1p00036	cmscan	tRNA	3168045	3168113	32.5	+	.	evalue=0.23
LKA1p00036	cmscan	Histone3	15203224	15203268	25.7	+	.	evalue=0.28
LKA1p00037	cmscan	tRNA	137428	137499	53.7	+	.	evalue=2.8e-07
LKA1p00037	cmscan	tRNA	4101420	4101491	51.8	-	.	evalue=9.5e-07
LKA1p00037	cmscan	tRNA	5159820	5159891	38.7	+	.	evalue=0.0045
LKA1p00037	cmscan	tRNA	4764638	4764709	38.6	+	.	evalue=0.0048
LKA1p00037	cmscan	tRNA	2690210	2690284	37.3	-	.	evalue=0.011
LKA1p00037	cmscan	tRNA	4233554	4233625	36.6	+	.	evalue=0.017
LKA1p00037	cmscan	tRNA	3924186	3924257	32.5	-	.	evalue=0.24
LKA1p00038	cmscan	LSU_rRNA_bacteria	4083855	4086869	2446.0	+	.	evalue=0
LKA1p00038	cmscan	LSU_rRNA_bacteria	2873139	2876151	2434.8	+	.	evalue=0
LKA1p00038	cmscan	LSU_rRNA_archaea	2873138	2876150	1695.0	+	.	evalue=0
LKA1p00038	cmscan	LSU_rRNA_archaea	4083853	4086869	1692.4	+	.	evalue=0
LKA1p00038	cmscan	SSU_rRNA_bacteria	4073952	4075441	1507.5	+	.	evalue=0
LKA1p00038	cmscan	SSU_rRNA_bacteria	2869134	2870623	1504.8	+	.	evalue=0
LKA1p00038	cmscan	SSU_rRNA_archaea	2869139	2870621	1011.1	+	.	evalue=5.7e-296
LKA1p00038	cmscan	SSU_rRNA_archaea	4073957	4075439	1010.2	+	.	evalue=1.1e-295
LKA1p00038	cmscan	LSU_rRNA_eukarya	2873282	2876147	1091.2	+	.	evalue=1.8e-294
LKA1p00038	cmscan	LSU_rRNA_eukarya	4083998	4086887	1076.0	+	.	evalue=2.9e-290
LKA1p00038	cmscan	SSU_rRNA_microsporidia	2869139	2870618	673.0	+	.	evalue=7.3e-203
LKA1p00038	cmscan	SSU_rRNA_microsporidia	4073957	4075436	670.7	+	.	evalue=3.8e-202
LKA1p00038	cmscan	SSU_rRNA_eukarya	2869139	2870618	654.5	+	.	evalue=1.4e-193
LKA1p00038	cmscan	SSU_rRNA_eukarya	4073957	4075436	653.5	+	.	evalue=3e-193
LKA1p00038	cmscan	IsrR	2865709	2865895	199.6	+	.	evalue=3.1e-40
LKA1p00038	cmscan	IsrR	4070526	4070712	199.6	+	.	evalue=3.1e-40
LKA1p00038	cmscan	Intron_gpI	4057876	4058336	125.4	-	.	evalue=3.2e-29
LKA1p00038	cmscan	Intron_gpI	2853058	2853518	122.4	-	.	evalue=2.3e-28
LKA1p00038	cmscan	tRNA	4057354	4057426	70.1	-	.	evalue=7.3e-12
LKA1p00038	cmscan	tRNA	2864648	2864734	68.8	+	.	evalue=1.6e-11
LKA1p00038	cmscan	tRNA	8424838	8424911	68.7	+	.	evalue=1.8e-11
LKA1p00038	cmscan	tRNA	2836206	2836293	68.0	+	.	evalue=2.8e-11
LKA1p00038	cmscan	tRNA	2852536	2852608	67.5	-	.	evalue=3.9e-11
LKA1p00038	cmscan	tRNA	2863885	2863955	66.8	-	.	evalue=6.2e-11
LKA1p00038	cmscan	tRNA	4068702	4068772	66.8	-	.	evalue=6.2e-11
LKA1p00038	cmscan	tRNA	4069465	4069551	66.5	+	.	evalue=7.2e-11
LKA1p00038	cmscan	tRNA	2905928	2906001	66.2	+	.	evalue=9e-11
LKA1p00038	cmscan	tRNA	2853961	2854033	65.8	+	.	evalue=1.1e-10
LKA1p00038	cmscan	tRNA	4058779	4058851	65.8	+	.	evalue=1.1e-10
LKA1p00038	cmscan	tRNA	2876660	2876731	65.3	-	.	evalue=1.6e-10
LKA1p00038	cmscan	tRNA	4088285	4088356	65.3	-	.	evalue=1.6e-10
LKA1p00038	cmscan	tRNA	2835683	2835754	65.1	-	.	evalue=1.8e-10
LKA1p00038	cmscan	tRNA	4040500	4040571	65.1	-	.	evalue=1.8e-10
LKA1p00038	cmscan	tRNA	2125109	2125190	64.8	-	.	evalue=2.2e-10
LKA1p00038	cmscan	tRNA	2424261	2424342	64.8	+	.	evalue=2.2e-10
LKA1p00038	cmscan	tRNA	1972491	1972572	64.8	-	.	evalue=2.2e-10
LKA1p00038	cmscan	tRNA	5757037	5757118	64.8	+	.	evalue=2.2e-10
LKA1p00038	cmscan	tRNA	1809155	1809236	64.8	+	.	evalue=2.2e-10
LKA1p00038	cmscan	tRNA	1820182	1820263	64.8	+	.	evalue=2.2e-10
LKA1p00038	cmscan	tRNA	1852284	1852365	64.8	+	.	evalue=2.2e-10
LKA1p00038	cmscan	tRNA	2066780	2066861	64.8	-	.	evalue=2.2e-10
LKA1p00038	cmscan	tRNA	2291674	2291755	64.8	+	.	evalue=2.2e-10
LKA1p00038	cmscan	tRNA	4951810	4951891	64.8	+	.	evalue=2.2e-10
LKA1p00038	cmscan	tRNA	5614088	5614169	64.8	+	.	evalue=2.2e-10
LKA1p00038	cmscan	tRNA	2828489	2828562	64.8	-	.	evalue=2.2e-10
LKA1p00038	cmscan	tRNA	4033306	4033379	64.8	-	.	evalue=2.2e-10
LKA1p00038	cmscan	tRNA	2855212	2855298	63.7	-	.	evalue=4.4e-10
LKA1p00038	cmscan	tRNA	4041023	4041110	63.4	+	.	evalue=5.3e-10
LKA1p00038	cmscan	tRNA	2850538	2850611	63.2	-	.	evalue=6.3e-10
LKA1p00038	cmscan	tRNA	4055355	4055428	63.2	-	.	evalue=6.3e-10
LKA1p00038	cmscan	tRNA	5906570	5906651	62.8	+	.	evalue=8e-10
LKA1p00038	cmscan	tRNA	4117535	4117608	62.6	+	.	evalue=8.9e-10
LKA1p00038	cmscan	tRNA	2898366	2898446	60.5	+	.	evalue=3.6e-09
LKA1p00038	cmscan	tRNA	4117143	4117216	60.0	-	.	evalue=4.9e-09
LKA1p00038	cmscan	tRNA	2833016	2833088	59.8	-	.	evalue=5.6e-09
LKA1p00038	cmscan	tRNA	4102196	4102275	59.0	-	.	evalue=9.4e-09
LKA1p00038	cmscan	tRNA	1811998	1812091	58.8	+	.	evalue=1.1e-08
LKA1p00038	cmscan	tRNA	2893355	2893426	58.7	-	.	evalue=1.1e-08
LKA1p00038	cmscan	tRNA	1846357	1846452	58.6	+	.	evalue=1.2e-08
LKA1p00038	cmscan	tRNA	1823541	1823636	58.6	+	.	evalue=1.2e-08
LKA1p00038	cmscan	tRNA	2114578	2114673	58.6	-	.	evalue=1.2e-08
LKA1p00038	cmscan	tRNA	2064081	2064176	58.6	-	.	evalue=1.2e-08
LKA1p00038	cmscan	tRNA	1816695	1816790	58.6	+	.	evalue=1.2e-08
LKA1p00038	cmscan	tRNA	2426191	2426286	58.6	+	.	evalue=1.2e-08
LKA1p00038	cmscan	tRNA	2294807	2294902	58.6	+	.	evalue=1.2e-08
LKA1p00038	cmscan	tRNA	4953716	4953811	58.6	+	.	evalue=1.2e-08
LKA1p00038	cmscan	tRNA	5759653	5759748	58.6	+	.	evalue=1.2e-08
LKA1p00038	cmscan	tRNA	2142573	2142668	58.6	-	.	evalue=1.2e-08
LKA1p00038	cmscan	tRNA	5909533	5909628	58.6	+	.	evalue=1.2e-08
LKA1p00038	cmscan	tRNA	2905536	2905609	58.4	-	.	evalue=1.4e-08
LKA1p00038	cmscan	tRNA	4060030	4060116	56.4	-	.	evalue=4.9e-08
LKA1p00038	cmscan	tRNA	2890588	2890667	56.3	-	.	evalue=5.3e-08
LKA1p00038	cmscan	tRNA	4109975	4110055	56.1	+	.	evalue=6e-08
LKA1p00038	cmscan	tRNA	1927955	1928050	56.0	+	.	evalue=6.3e-08
LKA1p00038	cmscan	Intron_gpII	2907785	2907874	60.9	-	.	evalue=6.6e-08
LKA1p00038	cmscan	Intron_gpII	4119392	4119481	60.9	-	.	evalue=6.6e-08
LKA1p00038	cmscan	tRNA	4104964	4105035	55.6	-	.	evalue=8.4e-08
LKA1p00038	cmscan	Intron_gpII	2895719	2895792	60.0	+	.	evalue=1.1e-07
LKA1p00038	cmscan	Intron_gpII	4107328	4107401	60.0	+	.	evalue=1.1e-07
LKA1p00038	cmscan	tRNA	4087456	4087529	54.4	+	.	evalue=1.8e-07
LKA1p00038	cmscan	tRNA	4037833	4037905	54.2	-	.	evalue=2.1e-07
LKA1p00038	cmscan	tRNA	6001153	6001248	53.7	+	.	evalue=2.9e-07
LKA1p00038	cmscan	tRNA	2912851	2912922	53.2	-	.	evalue=3.9e-07
LKA1p00038	cmscan	tRNA	2863655	2863728	52.5	+	.	evalue=5.9e-07
LKA1p00038	cmscan	tRNA	4068472	4068545	52.5	+	.	evalue=5.9e-07
LKA1p00038	cmscan	tRNA	4808177	4808248	52.3	+	.	evalue=6.7e-07
LKA1p00038	cmscan	tRNA	4102431	4102504	51.7	+	.	evalue=1e-06
LKA1p00038	cmscan	tRNA	5470392	5470463	51.0	+	.	evalue=1.6e-06
LKA1p00038	cmscan	tRNA	2890823	2890896	50.3	+	.	evalue=2.4e-06
LKA1p00038	cmscan	tRNA	5572632	5572727	49.4	+	.	evalue=4.5e-06
LKA1p00038	cmscan	tRNA	5994345	5994426	48.2	+	.	evalue=9.4e-06
LKA1p00038	cmscan	Intron_gpII	2848802	2848879	51.9	-	.	evalue=1.1e-05
LKA1p00038	cmscan	Intron_gpII	4053619	4053696	51.9	-	.	evalue=1.1e-05
LKA1p00038	cmscan	Intron_gpII	2872844	2872957	51.6	+	.	evalue=1.3e-05
LKA1p00038	cmscan	tRNA	4759236	4759317	47.6	+	.	evalue=1.4e-05
LKA1p00038	cmscan	5S_rRNA	4087117	4087233	49.8	+	.	evalue=1.9e-05
LKA1p00038	cmscan	Intron_gpII	4083560	4083673	49.4	+	.	evalue=4.4e-05
LKA1p00038	cmscan	tRNA	2868643	2868715	44.7	-	.	evalue=9.4e-05
LKA1p00038	cmscan	tRNA	4073461	4073533	44.7	-	.	evalue=9.4e-05
LKA1p00038	cmscan	Intron_gpII	2845974	2846054	47.6	-	.	evalue=0.00012
LKA1p00038	cmscan	Intron_gpII	4050791	4050871	47.6	-	.	evalue=0.00012
LKA1p00038	cmscan	Intron_gpII	2857757	2857832	47.0	+	.	evalue=0.00017
LKA1p00038	cmscan	Intron_gpII	4062574	4062649	47.0	+	.	evalue=0.00017
LKA1p00038	cmscan	tRNA	5616476	5616571	43.5	+	.	evalue=0.0002
LKA1p00038	cmscan	Intron_gpII	2840045	2840113	46.3	+	.	evalue=0.00025
LKA1p00038	cmscan	Intron_gpII	4044862	4044930	46.3	+	.	evalue=0.00025
LKA1p00038	cmscan	Intron_gpII	2856812	2856886	45.2	+	.	evalue=0.00047
LKA1p00038	cmscan	Intron_gpII	2894941	2895017	44.2	+	.	evalue=0.00083
LKA1p00038	cmscan	Intron_gpII	4106550	4106626	44.2	+	.	evalue=0.00083
LKA1p00038	cmscan	tRNA	5421254	5421335	40.0	+	.	evalue=0.0019
LKA1p00038	cmscan	tRNA	2123274	2123364	39.1	-	.	evalue=0.0033
LKA1p00038	cmscan	Intron_gpII	4082615	4082746	41.6	+	.	evalue=0.0035
LKA1p00038	cmscan	Histone3	9269163	9269209	30.2	-	.	evalue=0.0056
LKA1p00038	cmscan	tRNA	5513538	5513619	38.0	+	.	evalue=0.0069
LKA1p00038	cmscan	Intron_gpII	4061630	4061704	40.4	+	.	evalue=0.0072
LKA1p00038	cmscan	tRNA	1841988	1842069	37.8	+	.	evalue=0.0079
LKA1p00038	cmscan	tRNA	5570615	5570696	36.3	+	.	evalue=0.021
LKA1p00038	cmscan	tRNA	1242790	1242860	32.6	-	.	evalue=0.22
LKA1p00039	cmscan	tRNA	628356	628427	51.8	-	.	evalue=9.6e-07
LKA1p00039	cmscan	tRNA	289553	289624	48.3	-	.	evalue=9.1e-06
LKA1p00040	cmscan	SSU_rRNA_eukarya	8900611	8902016	908.2	-	.	evalue=4.1e-271
LKA1p00040	cmscan	SSU_rRNA_microsporidia	8900690	8901642	436.0	-	.	evalue=3.4e-129
LKA1p00040	cmscan	SSU_rRNA_archaea	8900666	8901731	375.7	-	.	evalue=5.6e-106
LKA1p00040	cmscan	SSU_rRNA_bacteria	8900690	8901655	304.4	-	.	evalue=2.4e-91
LKA1p00040	cmscan	Plant_U3	4090829	4091048	80.3	-	.	evalue=8.7e-18
LKA1p00040	cmscan	U6	5604097	5604202	86.3	-	.	evalue=8.7e-18
LKA1p00040	cmscan	tRNA	5703286	5703357	70.1	-	.	evalue=7.4e-12
LKA1p00040	cmscan	U12	5577199	5577350	73.5	-	.	evalue=4.3e-11
LKA1p00040	cmscan	tRNA	9850770	9850841	66.5	-	.	evalue=7.5e-11
LKA1p00040	cmscan	tRNA	5702628	5702700	65.0	-	.	evalue=2e-10
LKA1p00040	cmscan	tRNA	2239264	2239335	61.5	-	.	evalue=1.9e-09
LKA1p00040	cmscan	tRNA	9874170	9874242	58.0	-	.	evalue=1.8e-08
LKA1p00040	cmscan	tRNA	4398161	4398235	55.7	-	.	evalue=7.5e-08
LKA1p00040	cmscan	tRNA	5067482	5067553	53.8	+	.	evalue=2.6e-07
LKA1p00040	cmscan	tRNA	3880991	3881065	51.8	-	.	evalue=9.6e-07
LKA1p00040	cmscan	tRNA	1678055	1678129	49.9	-	.	evalue=3.3e-06
LKA1p00040	cmscan	tRNA	907917	907988	47.7	-	.	evalue=1.4e-05
LKA1p00040	cmscan	tRNA	3404842	3404913	46.4	-	.	evalue=3.1e-05
LKA1p00040	cmscan	tRNA	3489289	3489360	46.4	-	.	evalue=3.1e-05
LKA1p00040	cmscan	tRNA	3135250	3135321	42.5	-	.	evalue=0.00038
LKA1p00040	cmscan	U3	4090830	4091051	37.5	-	.	evalue=0.0033
LKA1p00040	cmscan	tRNA	1320829	1320900	36.9	-	.	evalue=0.014
LKA1p00040	cmscan	tRNA	10210658	10210729	36.6	-	.	evalue=0.017
LKA1p00040	cmscan	tRNA	1153275	1153346	33.0	+	.	evalue=0.17
LKA1p00040	cmscan	tRNA	2275842	2275913	29.1	+	.	evalue=2.2
LKA1p00041	cmscan	tRNA	4207004	4207075	68.0	+	.	evalue=2.8e-11
LKA1p00041	cmscan	tRNA	4742427	4742498	68.0	+	.	evalue=2.8e-11
LKA1p00041	cmscan	tRNA	4957402	4957473	68.0	+	.	evalue=2.8e-11
LKA1p00041	cmscan	tRNA	5680388	5680459	68.0	+	.	evalue=2.8e-11
LKA1p00041	cmscan	tRNA	14834229	14834300	68.0	+	.	evalue=2.8e-11
LKA1p00041	cmscan	tRNA	5191654	5191725	66.4	+	.	evalue=8e-11
LKA1p00041	cmscan	tRNA	4200855	4200926	64.1	+	.	evalue=3.5e-10
LKA1p00041	cmscan	tRNA	4534206	4534277	64.1	+	.	evalue=3.5e-10
LKA1p00041	cmscan	tRNA	4951241	4951312	64.1	+	.	evalue=3.5e-10
LKA1p00041	cmscan	tRNA	5185493	5185564	64.1	+	.	evalue=3.5e-10
LKA1p00041	cmscan	tRNA	14828074	14828145	64.1	+	.	evalue=3.5e-10
LKA1p00041	cmscan	tRNA	12340249	12340320	63.9	-	.	evalue=3.8e-10
LKA1p00041	cmscan	tRNA	12031850	12031921	60.3	+	.	evalue=3.9e-09
LKA1p00041	cmscan	tRNA	12458107	12458178	60.3	+	.	evalue=3.9e-09
LKA1p00041	cmscan	tRNA	4540366	4540437	59.8	+	.	evalue=5.5e-09
LKA1p00041	cmscan	tRNA	4736266	4736337	58.9	+	.	evalue=9.7e-09
LKA1p00041	cmscan	tRNA	4201029	4201100	55.6	+	.	evalue=8.1e-08
LKA1p00041	cmscan	tRNA	4534380	4534451	55.6	+	.	evalue=8.1e-08
LKA1p00041	cmscan	tRNA	4736440	4736511	55.6	+	.	evalue=8.1e-08
LKA1p00041	cmscan	tRNA	4951415	4951486	55.6	+	.	evalue=8.1e-08
LKA1p00041	cmscan	tRNA	5185667	5185738	55.6	+	.	evalue=8.1e-08
LKA1p00041	cmscan	tRNA	5674407	5674478	55.6	+	.	evalue=8.1e-08
LKA1p00041	cmscan	tRNA	14828248	14828319	55.6	+	.	evalue=8.1e-08
LKA1p00041	cmscan	tRNA	5674233	5674304	55.0	+	.	evalue=1.2e-07
LKA1p00041	cmscan	tRNA	11892607	11892678	54.9	-	.	evalue=1.3e-07
LKA1p00042	cmscan	5S_rRNA	10710608	10710726	116.4	-	.	evalue=1.1e-22
LKA1p00042	cmscan	U6	2216205	2216307	88.9	+	.	evalue=1.6e-18
LKA1p00042	cmscan	tRNA	16594852	16594923	70.5	-	.	evalue=5.5e-12
LKA1p00042	cmscan	tRNA	14652323	14652394	68.3	-	.	evalue=2.4e-11
LKA1p00042	cmscan	tRNA	13555108	13555179	66.4	+	.	evalue=7.7e-11
LKA1p00042	cmscan	tRNA	13897893	13897964	66.0	-	.	evalue=1e-10
LKA1p00042	cmscan	tRNA	13905450	13905522	65.1	+	.	evalue=1.9e-10
LKA1p00042	cmscan	tRNA	13981233	13981305	65.1	-	.	evalue=1.9e-10
LKA1p00042	cmscan	tRNA	15292118	15292189	63.7	+	.	evalue=4.4e-10
LKA1p00042	cmscan	tRNA	11427606	11427677	63.0	-	.	evalue=7e-10
LKA1p00042	cmscan	tRNA	1323825	1323896	60.6	-	.	evalue=3.4e-09
LKA1p00042	cmscan	tRNA	14252862	14252950	59.3	-	.	evalue=7.9e-09
LKA1p00042	cmscan	tRNA	12762400	12762471	56.4	-	.	evalue=4.8e-08
LKA1p00042	cmscan	tRNA	3379742	3379813	56.2	+	.	evalue=5.6e-08
LKA1p00042	cmscan	tRNA	14560253	14560324	55.2	+	.	evalue=1.1e-07
LKA1p00042	cmscan	tRNA	11058314	11058385	54.5	-	.	evalue=1.7e-07
LKA1p00042	cmscan	tRNA	15716034	15716107	53.5	-	.	evalue=3.2e-07
LKA1p00042	cmscan	tRNA	6150602	6150676	53.2	+	.	evalue=3.8e-07
LKA1p00042	cmscan	tRNA	15518948	15519021	49.1	-	.	evalue=5.4e-06
LKA1p00042	cmscan	tRNA	7818376	7818447	48.7	+	.	evalue=6.8e-06
LKA1p00042	cmscan	tRNA	1502962	1503036	48.2	+	.	evalue=9.8e-06
LKA1p00042	cmscan	Histone3	8266902	8266948	36.3	+	.	evalue=2.8e-05
LKA1p00042	cmscan	tRNA	1585072	1585146	46.5	+	.	evalue=3e-05
LKA1p00042	cmscan	tRNA	12711450	12711521	46.4	-	.	evalue=3.1e-05
LKA1p00042	cmscan	tRNA	15254193	15254265	45.8	+	.	evalue=4.5e-05
LKA1p00042	cmscan	tRNA	11052098	11052172	45.5	+	.	evalue=5.4e-05
LKA1p00042	cmscan	tRNA	499676	499748	45.3	-	.	evalue=6.2e-05
LKA1p00042	cmscan	tRNA	4599281	4599352	42.5	-	.	evalue=0.00037
LKA1p00042	cmscan	tRNA	4582232	4582303	42.5	-	.	evalue=0.00038
LKA1p00042	cmscan	tRNA	10302648	10302722	40.9	+	.	evalue=0.001
LKA1p00042	cmscan	tRNA	6889169	6889245	39.7	+	.	evalue=0.0023
LKA1p00042	cmscan	tRNA	6802648	6802722	36.2	+	.	evalue=0.022
LKA1p00042	cmscan	tRNA	13981580	13981652	34.9	-	.	evalue=0.05
LKA1p00042	cmscan	tRNA	11578722	11578796	34.0	+	.	evalue=0.093
LKA1p00042	cmscan	tRNA	1349696	1349767	33.4	+	.	evalue=0.13
LKA1p00042	cmscan	Histone3	5234741	5234786	25.5	-	.	evalue=0.3
LKA1p00042	cmscan	tRNA	1020438	1020505	31.2	-	.	evalue=0.53
LKA1p00042	cmscan	tRNA	4295061	4295132	29.9	+	.	evalue=1.3
LKA1p00042	cmscan	tRNA	5118087	5118161	29.7	+	.	evalue=1.4
LKA1p00043	cmscan	tRNA	81689	81760	68.7	-	.	evalue=1.8e-11
LKA1p00043	cmscan	tRNA	344619	344690	65.6	+	.	evalue=1.4e-10
LKA1p00043	cmscan	tRNA	10605670	10605742	63.8	+	.	evalue=4.1e-10
LKA1p00043	cmscan	tRNA	75544	75625	61.6	+	.	evalue=1.7e-09
LKA1p00043	cmscan	tRNA	81830	81911	61.6	-	.	evalue=1.7e-09
LKA1p00043	cmscan	tRNA	9680974	9681045	57.6	-	.	evalue=2.3e-08
LKA1p00043	cmscan	tRNA	5200205	5200276	56.0	-	.	evalue=6.2e-08
LKA1p00043	cmscan	tRNA	7503014	7503088	55.7	+	.	evalue=7.5e-08
LKA1p00043	cmscan	tRNA	5253895	5253966	54.0	-	.	evalue=2.3e-07
LKA1p00043	cmscan	tRNA	4890546	4890617	54.0	-	.	evalue=2.3e-07
LKA1p00043	cmscan	tRNA	7992455	7992529	53.7	+	.	evalue=2.8e-07
LKA1p00043	cmscan	tRNA	4460265	4460336	53.5	-	.	evalue=3.2e-07
LKA1p00043	cmscan	tRNA	5232788	5232859	51.8	-	.	evalue=9.4e-07
LKA1p00043	cmscan	tRNA	343200	343287	50.7	-	.	evalue=2e-06
LKA1p00043	cmscan	tRNA	7206663	7206737	48.9	+	.	evalue=6e-06
LKA1p00043	cmscan	tRNA	4485741	4485812	48.4	-	.	evalue=8.7e-06
LKA1p00043	cmscan	tRNA	4143190	4143261	47.7	-	.	evalue=1.3e-05
LKA1p00043	cmscan	tRNA	4506518	4506589	47.6	-	.	evalue=1.4e-05
LKA1p00043	cmscan	tRNA	5792407	5792478	46.8	-	.	evalue=2.3e-05
LKA1p00043	cmscan	tRNA	8224085	8224156	43.8	-	.	evalue=0.00016
LKA1p00043	cmscan	tRNA	10818015	10818089	43.4	-	.	evalue=0.00021
LKA1p00043	cmscan	tRNA	3915531	3915601	37.4	+	.	evalue=0.01
LKA1p00043	cmscan	Histone3	2619452	2619497	26.5	-	.	evalue=0.14
LKA1p00043	cmscan	tRNA	759767	759838	32.0	-	.	evalue=0.33
LKA1p00043	cmscan	tRNA	5874095	5874167	31.8	+	.	evalue=0.36
LKA1p00043	cmscan	tRNA	344925	344993	31.7	+	.	evalue=0.39
LKA1p00043	cmscan	tRNA	7543084	7543151	31.3	-	.	evalue=0.5
LKA1p00043	cmscan	tRNA	969687	969754	29.1	-	.	evalue=2.2
LKA1p00044	cmscan	tRNA	3340965	3341046	64.6	-	.	evalue=2.6e-10
LKA1p00044	cmscan	tRNA	3445753	3445834	64.6	-	.	evalue=2.6e-10
LKA1p00044	cmscan	tRNA	3510944	3511025	64.6	-	.	evalue=2.6e-10
LKA1p00044	cmscan	tRNA	1054286	1054358	63.9	-	.	evalue=4e-10
LKA1p00044	cmscan	tRNA	3452290	3452371	61.7	-	.	evalue=1.6e-09
LKA1p00044	cmscan	tRNA	3340481	3340561	61.7	-	.	evalue=1.6e-09
LKA1p00044	cmscan	tRNA	3510467	3510547	61.7	-	.	evalue=1.6e-09
LKA1p00044	cmscan	tRNA	3316635	3316705	61.5	+	.	evalue=1.9e-09
LKA1p00044	cmscan	tRNA	3703248	3703318	61.5	+	.	evalue=1.9e-09
LKA1p00044	cmscan	tRNA	3741730	3741800	61.5	+	.	evalue=1.9e-09
LKA1p00044	cmscan	tRNA	4853444	4853527	61.3	-	.	evalue=2.2e-09
LKA1p00044	cmscan	tRNA	3341269	3341340	58.1	+	.	evalue=1.6e-08
LKA1p00044	cmscan	tRNA	3511350	3511421	58.1	+	.	evalue=1.6e-08
LKA1p00044	cmscan	tRNA	4707486	4707557	58.1	-	.	evalue=1.6e-08
LKA1p00044	cmscan	tRNA	4707106	4707189	56.7	-	.	evalue=4e-08
LKA1p00044	cmscan	tRNA	3527932	3528003	55.4	-	.	evalue=9.4e-08
LKA1p00044	cmscan	tRNA	3526982	3527052	54.3	+	.	evalue=1.9e-07
LKA1p00044	cmscan	tRNA	2028724	2028797	53.5	-	.	evalue=3.2e-07
LKA1p00044	cmscan	tRNA	3451827	3451907	50.1	-	.	evalue=2.8e-06
LKA1p00044	cmscan	tRNA	3081569	3081640	48.2	-	.	evalue=9.4e-06
LKA1p00044	cmscan	tRNA	3082376	3082447	43.1	+	.	evalue=0.00025
LKA1p00044	cmscan	tRNA	897864	897935	37.1	+	.	evalue=0.013
LKA1p00044	cmscan	tRNA	3452655	3452725	32.1	+	.	evalue=0.31
LKA1p00045	cmscan	mir-395	3376231	3376371	61.9	+	.	evalue=2.3e-09
LKA1p00045	cmscan	mir-395	3581908	3582021	61.1	+	.	evalue=3.6e-09
LKA1p00045	cmscan	mir-395	3431125	3431265	60.8	+	.	evalue=4.5e-09
LKA1p00045	cmscan	mir-395	2904681	2904769	60.4	+	.	evalue=5.7e-09
LKA1p00045	cmscan	tRNA	536695	536766	58.4	+	.	evalue=1.4e-08
LKA1p00045	cmscan	mir-395	3389348	3389485	59.0	+	.	evalue=1.4e-08
LKA1p00045	cmscan	tRNA	3688085	3688156	58.0	+	.	evalue=1.7e-08
LKA1p00045	cmscan	mir-395	1722713	1722834	57.9	-	.	evalue=2.8e-08
LKA1p00045	cmscan	mir-395	3079610	3079698	57.3	+	.	evalue=4.2e-08
LKA1p00045	cmscan	mir-395	2904435	2904575	56.6	+	.	evalue=6.5e-08
LKA1p00045	cmscan	tRNA	229819	229893	55.6	+	.	evalue=8.1e-08
LKA1p00045	cmscan	tRNA	2412339	2412413	52.3	+	.	evalue=6.9e-07
LKA1p00045	cmscan	tRNA	2475163	2475237	51.1	+	.	evalue=1.5e-06
LKA1p00045	cmscan	tRNA	802786	802857	49.8	-	.	evalue=3.4e-06
LKA1p00045	cmscan	tRNA	1447334	1447405	44.4	-	.	evalue=0.00011
LKA1p00045	cmscan	Histone3	2161351	2161396	27.9	-	.	evalue=0.04
LKA1p00046	cmscan	SSU_rRNA_eukarya	1349514	1350179	637.3	+	.	evalue=2.6e-188
LKA1p00046	cmscan	SSU_rRNA_microsporidia	1349414	1350187	329.7	+	.	evalue=4e-96
LKA1p00046	cmscan	SSU_rRNA_archaea	1349458	1350190	296.7	+	.	evalue=2.4e-82
LKA1p00046	cmscan	SSU_rRNA_bacteria	1349477	1350192	216.7	+	.	evalue=3.6e-63
LKA1p00046	cmscan	tRNA	11029865	11029936	60.9	-	.	evalue=2.7e-09
LKA1p00046	cmscan	tRNA	1183643	1183714	56.7	-	.	evalue=4e-08
LKA1p00046	cmscan	U5	10820089	10820209	68.1	-	.	evalue=3e-07
LKA1p00046	cmscan	tRNA	1918492	1918563	52.3	-	.	evalue=6.9e-07
LKA1p00046	cmscan	tRNA	3945689	3945762	49.5	-	.	evalue=4.2e-06
LKA1p00046	cmscan	tRNA	10834901	10834972	48.7	+	.	evalue=7.2e-06
LKA1p00046	cmscan	tRNA	4983178	4983249	48.4	-	.	evalue=8.5e-06
LKA1p00046	cmscan	tRNA	5539448	5539522	47.8	-	.	evalue=1.3e-05
LKA1p00046	cmscan	tRNA	11092680	11092751	47.0	+	.	evalue=2.1e-05
LKA1p00046	cmscan	tRNA	5488911	5488983	46.3	+	.	evalue=3.4e-05
LKA1p00046	cmscan	tRNA	5701554	5701625	41.3	+	.	evalue=0.00081
LKA1p00046	cmscan	Histone3	5956876	5956921	28.5	-	.	evalue=0.024
LKA1p00046	cmscan	tRNA	5710587	5710658	33.4	+	.	evalue=0.14
LKA1p00046	cmscan	Histone3	7616594	7616639	25.5	+	.	evalue=0.32
LKA1p00046	cmscan	tRNA	9521029	9521100	29.7	+	.	evalue=1.4
LKA1p00047	cmscan	LSU_rRNA_eukarya	25469334	25469475	114.3	-	.	evalue=6.9e-25
LKA1p00047	cmscan	U6	69233239	69233342	102.9	-	.	evalue=1.4e-22
LKA1p00047	cmscan	SSU_rRNA_eukarya	3891454	3891614	91.2	-	.	evalue=2.2e-21
LKA1p00047	cmscan	SSU_rRNA_eukarya	68735677	68735837	91.0	-	.	evalue=2.5e-21
LKA1p00047	cmscan	SSU_rRNA_eukarya	17224709	17224869	84.2	-	.	evalue=3e-19
LKA1p00047	cmscan	U6	23107481	23107581	89.9	-	.	evalue=7.9e-19
LKA1p00047	cmscan	U6atac	30782743	30782864	88.2	-	.	evalue=2.1e-18
LKA1p00047	cmscan	tRNA	30652848	30652920	74.1	+	.	evalue=5.7e-13
LKA1p00047	cmscan	tRNA	30833074	30833146	74.1	+	.	evalue=5.7e-13
LKA1p00047	cmscan	tRNA	30926424	30926496	74.1	-	.	evalue=5.7e-13
LKA1p00047	cmscan	tRNA	31037405	31037477	74.1	-	.	evalue=5.7e-13
LKA1p00047	cmscan	tRNA	31170717	31170789	74.1	+	.	evalue=5.7e-13
LKA1p00047	cmscan	tRNA	35980754	35980826	74.1	+	.	evalue=5.7e-13
LKA1p00047	cmscan	tRNA	35993510	35993582	74.1	+	.	evalue=5.7e-13
LKA1p00047	cmscan	tRNA	35994320	35994392	74.1	+	.	evalue=5.7e-13
LKA1p00047	cmscan	tRNA	36888542	36888614	74.1	-	.	evalue=5.7e-13
LKA1p00047	cmscan	tRNA	36960689	36960761	74.1	-	.	evalue=5.7e-13
LKA1p00047	cmscan	tRNA	37218783	37218855	74.1	+	.	evalue=5.7e-13
LKA1p00047	cmscan	tRNA	37774077	37774149	74.1	-	.	evalue=5.7e-13
LKA1p00047	cmscan	tRNA	37895416	37895488	74.1	-	.	evalue=5.7e-13
LKA1p00047	cmscan	tRNA	37924209	37924281	74.1	-	.	evalue=5.7e-13
LKA1p00047	cmscan	tRNA	37965021	37965093	74.1	+	.	evalue=5.7e-13
LKA1p00047	cmscan	tRNA	38028024	38028096	74.1	+	.	evalue=5.7e-13
LKA1p00047	cmscan	tRNA	38039503	38039575	74.1	+	.	evalue=5.7e-13
LKA1p00047	cmscan	tRNA	38064201	38064273	74.1	+	.	evalue=5.7e-13
LKA1p00047	cmscan	tRNA	38068654	38068726	74.1	+	.	evalue=5.7e-13
LKA1p00047	cmscan	tRNA	41206510	41206582	74.1	-	.	evalue=5.7e-13
LKA1p00047	cmscan	tRNA	37851019	37851091	72.9	-	.	evalue=1.2e-12
LKA1p00047	cmscan	tRNA	11297850	11297921	70.1	+	.	evalue=7.4e-12
LKA1p00047	cmscan	tRNA	11374066	11374137	70.1	+	.	evalue=7.4e-12
LKA1p00047	cmscan	tRNA	20722746	20722817	70.1	-	.	evalue=7.4e-12
LKA1p00047	cmscan	tRNA	21502404	21502475	70.1	+	.	evalue=7.4e-12
LKA1p00047	cmscan	tRNA	25276045	25276116	70.1	+	.	evalue=7.4e-12
LKA1p00047	cmscan	tRNA	25363121	25363192	70.1	+	.	evalue=7.4e-12
LKA1p00047	cmscan	tRNA	36883801	36883872	70.1	+	.	evalue=7.4e-12
LKA1p00047	cmscan	tRNA	37470509	37470580	70.1	+	.	evalue=7.4e-12
LKA1p00047	cmscan	tRNA	37676794	37676865	70.1	+	.	evalue=7.4e-12
LKA1p00047	cmscan	tRNA	37771618	37771689	70.1	+	.	evalue=7.4e-12
LKA1p00047	cmscan	tRNA	37775589	37775660	70.1	+	.	evalue=7.4e-12
LKA1p00047	cmscan	tRNA	37968037	37968108	70.1	-	.	evalue=7.4e-12
LKA1p00047	cmscan	tRNA	19788064	19788135	70.0	+	.	evalue=7.7e-12
LKA1p00047	cmscan	tRNA	37891880	37891951	70.0	+	.	evalue=7.7e-12
LKA1p00047	cmscan	tRNA	20732526	20732599	69.6	+	.	evalue=1e-11
LKA1p00047	cmscan	tRNA	20960332	20960405	69.6	+	.	evalue=1e-11
LKA1p00047	cmscan	tRNA	21467952	21468025	69.6	-	.	evalue=1e-11
LKA1p00047	cmscan	tRNA	22183445	22183518	68.7	+	.	evalue=1.8e-11
LKA1p00047	cmscan	tRNA	45720580	45720653	68.7	-	.	evalue=1.8e-11
LKA1p00047	cmscan	tRNA	45759793	45759866	68.7	-	.	evalue=1.8e-11
LKA1p00047	cmscan	tRNA	22322127	22322200	68.1	+	.	evalue=2.7e-11
LKA1p00047	cmscan	tRNA	22565717	22565790	68.1	+	.	evalue=2.7e-11
LKA1p00047	cmscan	U2	63800827	63800996	75.1	-	.	evalue=2.7e-11
LKA1p00047	cmscan	tRNA	1990604	1990675	67.9	+	.	evalue=3e-11
LKA1p00047	cmscan	tRNA	7590848	7590919	66.7	-	.	evalue=6.5e-11
LKA1p00047	cmscan	tRNA	38045243	38045314	66.6	-	.	evalue=6.9e-11
LKA1p00047	cmscan	tRNA	36248828	36248901	66.4	-	.	evalue=7.7e-11
LKA1p00047	cmscan	U6	11657160	11657260	61.8	-	.	evalue=1.2e-10
LKA1p00047	cmscan	tRNA	37605581	37605652	64.8	-	.	evalue=2.2e-10
LKA1p00047	cmscan	tRNA	21468437	21468508	64.8	+	.	evalue=2.2e-10
LKA1p00047	cmscan	tRNA	11298630	11298711	64.6	-	.	evalue=2.6e-10
LKA1p00047	cmscan	tRNA	11332181	11332262	64.6	-	.	evalue=2.6e-10
LKA1p00047	cmscan	tRNA	16173421	16173492	64.2	+	.	evalue=3.2e-10
LKA1p00047	cmscan	tRNA	38001030	38001102	64.2	+	.	evalue=3.3e-10
LKA1p00047	cmscan	tRNA	38072330	38072401	64.0	-	.	evalue=3.7e-10
LKA1p00047	cmscan	tRNA	5746232	5746315	64.0	+	.	evalue=3.7e-10
LKA1p00047	cmscan	tRNA	5746658	5746741	64.0	+	.	evalue=3.7e-10
LKA1p00047	cmscan	tRNA	38004255	38004326	63.4	-	.	evalue=5.5e-10
LKA1p00047	cmscan	tRNA	14598656	14598727	63.4	-	.	evalue=5.6e-10
LKA1p00047	cmscan	tRNA	20638739	20638810	63.4	-	.	evalue=5.6e-10
LKA1p00047	cmscan	tRNA	30653198	30653270	62.6	+	.	evalue=9.3e-10
LKA1p00047	cmscan	tRNA	25435622	25435693	62.0	-	.	evalue=1.3e-09
LKA1p00047	cmscan	tRNA	11374659	11374740	61.8	-	.	evalue=1.5e-09
LKA1p00047	cmscan	tRNA	20664826	20664897	61.5	-	.	evalue=1.8e-09
LKA1p00047	cmscan	tRNA	41848727	41848798	61.4	-	.	evalue=2e-09
LKA1p00047	cmscan	tRNA	25047747	25047817	61.3	+	.	evalue=2.2e-09
LKA1p00047	cmscan	tRNA	36956307	36956377	61.3	+	.	evalue=2.2e-09
LKA1p00047	cmscan	tRNA	5017054	5017137	60.9	+	.	evalue=2.7e-09
LKA1p00047	cmscan	tRNA	52365238	52365309	60.5	-	.	evalue=3.5e-09
LKA1p00047	cmscan	SSU_rRNA_eukarya	68735894	68736283	51.1	-	.	evalue=3.8e-09
LKA1p00047	cmscan	U6	11671790	11671889	56.4	-	.	evalue=4.1e-09
LKA1p00047	cmscan	U6	11658237	11658338	56.4	-	.	evalue=4.2e-09
LKA1p00047	cmscan	tRNA	42913471	42913542	60.0	+	.	evalue=4.8e-09
LKA1p00047	cmscan	tRNA	22051132	22051205	59.7	+	.	evalue=5.9e-09
LKA1p00047	cmscan	tRNA	2467966	2468037	59.6	+	.	evalue=6.5e-09
LKA1p00047	cmscan	tRNA	31563522	31563593	59.3	+	.	evalue=7.7e-09
LKA1p00047	cmscan	tRNA	11272709	11272780	58.6	+	.	evalue=1.2e-08
LKA1p00047	cmscan	tRNA	31494191	31494262	58.6	-	.	evalue=1.2e-08
LKA1p00047	cmscan	tRNA	24489422	24489493	58.6	+	.	evalue=1.2e-08
LKA1p00047	cmscan	tRNA	11679792	11679863	58.5	-	.	evalue=1.3e-08
LKA1p00047	cmscan	tRNA	10498747	10498818	58.4	-	.	evalue=1.3e-08
LKA1p00047	cmscan	tRNA	17139525	17139596	58.4	+	.	evalue=1.4e-08
LKA1p00047	cmscan	tRNA	5745838	5745909	58.1	+	.	evalue=1.6e-08
LKA1p00047	cmscan	tRNA	14156052	14156123	57.8	+	.	evalue=2e-08
LKA1p00047	cmscan	tRNA	21518598	21518671	57.8	-	.	evalue=2e-08
LKA1p00047	cmscan	tRNA	23173801	23173872	57.4	+	.	evalue=2.6e-08
LKA1p00047	cmscan	tRNA	22914520	22914591	57.3	+	.	evalue=2.7e-08
LKA1p00047	cmscan	tRNA	25554346	25554417	57.2	+	.	evalue=2.9e-08
LKA1p00047	cmscan	tRNA	68657210	68657281	57.1	-	.	evalue=3.2e-08
LKA1p00047	cmscan	tRNA	22415138	22415211	57.0	+	.	evalue=3.4e-08
LKA1p00047	cmscan	tRNA	22658725	22658798	57.0	+	.	evalue=3.4e-08
LKA1p00047	cmscan	snoJ33	24106163	24106243	57.9	+	.	evalue=3.4e-08
LKA1p00047	cmscan	tRNA	23441550	23441621	56.9	+	.	evalue=3.6e-08
LKA1p00047	cmscan	tRNA	32763041	32763112	56.4	-	.	evalue=5e-08
LKA1p00047	cmscan	tRNA	55707057	55707131	55.8	-	.	evalue=7.4e-08
LKA1p00047	cmscan	tRNA	47036367	47036441	55.7	+	.	evalue=7.5e-08
LKA1p00047	cmscan	tRNA	5016728	5016799	55.4	+	.	evalue=9.1e-08
LKA1p00047	cmscan	tRNA	63529085	63529156	55.0	+	.	evalue=1.2e-07
LKA1p00047	cmscan	tRNA	7209037	7209108	54.7	-	.	evalue=1.5e-07
LKA1p00047	cmscan	tRNA	38066774	38066844	54.5	-	.	evalue=1.7e-07
LKA1p00047	cmscan	tRNA	54977832	54977903	54.4	+	.	evalue=1.8e-07
LKA1p00047	cmscan	tRNA	56039211	56039282	54.2	-	.	evalue=2e-07
LKA1p00047	cmscan	tRNA	42394879	42394950	53.1	+	.	evalue=4e-07
LKA1p00047	cmscan	tRNA	31595749	31595820	52.9	-	.	evalue=4.6e-07
LKA1p00047	cmscan	tRNA	38085644	38085714	52.9	-	.	evalue=4.7e-07
LKA1p00047	cmscan	tRNA	37561261	37561335	52.9	-	.	evalue=4.8e-07
LKA1p00047	cmscan	tRNA	52638858	52638932	52.9	-	.	evalue=4.8e-07
LKA1p00047	cmscan	tRNA	10193204	10193275	52.8	+	.	evalue=5e-07
LKA1p00047	cmscan	tRNA	54163222	54163296	52.6	+	.	evalue=5.6e-07
LKA1p00047	cmscan	tRNA	22995981	22996052	52.5	+	.	evalue=6e-07
LKA1p00047	cmscan	tRNA	37181216	37181284	52.4	-	.	evalue=6.6e-07
LKA1p00047	cmscan	tRNA	7240840	7240911	52.3	+	.	evalue=6.8e-07
LKA1p00047	cmscan	tRNA	32098905	32098976	52.0	+	.	evalue=8.4e-07
LKA1p00047	cmscan	tRNA	23803038	23803109	52.0	+	.	evalue=8.5e-07
LKA1p00047	cmscan	tRNA	50808526	50808597	51.5	+	.	evalue=1.2e-06
LKA1p00047	cmscan	tRNA	22830953	22831024	51.3	+	.	evalue=1.3e-06
LKA1p00047	cmscan	tRNA	32579680	32579754	51.3	-	.	evalue=1.3e-06
LKA1p00047	cmscan	tRNA	31355115	31355186	51.3	+	.	evalue=1.3e-06
LKA1p00047	cmscan	tRNA	24096985	24097057	50.9	+	.	evalue=1.7e-06
LKA1p00047	cmscan	tRNA	68023585	68023655	50.8	+	.	evalue=1.9e-06
LKA1p00047	cmscan	tRNA	12551603	12551676	50.4	-	.	evalue=2.3e-06
LKA1p00047	cmscan	tRNA	44453222	44453293	49.9	-	.	evalue=3.3e-06
LKA1p00047	cmscan	tRNA	28929314	28929388	49.8	-	.	evalue=3.5e-06
LKA1p00047	cmscan	tRNA	20648803	20648874	49.2	-	.	evalue=5.2e-06
LKA1p00047	cmscan	tRNA	32657258	32657332	49.1	+	.	evalue=5.4e-06
LKA1p00047	cmscan	tRNA	3467655	3467726	48.9	-	.	evalue=6.2e-06
LKA1p00047	cmscan	tRNA	6541906	6541977	48.7	-	.	evalue=7e-06
LKA1p00047	cmscan	tRNA	15258925	15258996	48.7	-	.	evalue=7.2e-06
LKA1p00047	cmscan	tRNA	56204924	56204998	48.3	+	.	evalue=8.9e-06
LKA1p00047	cmscan	tRNA	38087379	38087451	48.1	+	.	evalue=1e-05
LKA1p00047	cmscan	tRNA	21338952	21339023	48.0	-	.	evalue=1.1e-05
LKA1p00047	cmscan	tRNA	2078845	2078916	47.5	+	.	evalue=1.5e-05
LKA1p00047	cmscan	tRNA	11679008	11679079	47.2	-	.	evalue=1.8e-05
LKA1p00047	cmscan	tRNA	12417657	12417731	47.2	+	.	evalue=1.9e-05
LKA1p00047	cmscan	tRNA	12625237	12625308	47.0	+	.	evalue=2.1e-05
LKA1p00047	cmscan	tRNA	63481382	63481456	46.7	-	.	evalue=2.6e-05
LKA1p00047	cmscan	tRNA	61202563	61202637	46.7	+	.	evalue=2.6e-05
LKA1p00047	cmscan	Histone3	9321370	9321416	36.3	-	.	evalue=2.8e-05
LKA1p00047	cmscan	tRNA	51672479	51672550	46.5	+	.	evalue=2.9e-05
LKA1p00047	cmscan	tRNA	5176427	5176498	46.0	+	.	evalue=3.9e-05
LKA1p00047	cmscan	tRNA	18476714	18476788	45.9	-	.	evalue=4.2e-05
LKA1p00047	cmscan	tRNA	69251616	69251690	45.9	+	.	evalue=4.3e-05
LKA1p00047	cmscan	tRNA	16459335	16459406	45.9	+	.	evalue=4.3e-05
LKA1p00047	cmscan	tRNA	38003936	38004006	44.3	-	.	evalue=0.00012
LKA1p00047	cmscan	tRNA	5928315	5928386	44.2	+	.	evalue=0.00013
LKA1p00047	cmscan	U6atac	793174	793237	39.4	-	.	evalue=0.00014
LKA1p00047	cmscan	tRNA	52206484	52206555	44.0	-	.	evalue=0.00014
LKA1p00047	cmscan	tRNA	65567448	65567519	43.8	+	.	evalue=0.00016
LKA1p00047	cmscan	Histone3	17000287	17000333	34.3	+	.	evalue=0.00016
LKA1p00047	cmscan	tRNA	36936524	36936606	43.8	-	.	evalue=0.00017
LKA1p00047	cmscan	tRNA	37778257	37778329	43.7	-	.	evalue=0.00018
LKA1p00047	cmscan	tRNA	23311718	23311789	43.3	+	.	evalue=0.00023
LKA1p00047	cmscan	tRNA	19220852	19220923	42.7	+	.	evalue=0.00033
LKA1p00047	cmscan	tRNA	11666722	11666793	42.5	-	.	evalue=0.00037
LKA1p00047	cmscan	tRNA	16980429	16980503	42.0	-	.	evalue=0.00051
LKA1p00047	cmscan	tRNA	46589184	46589258	41.9	-	.	evalue=0.00055
LKA1p00047	cmscan	tRNA	20580245	20580316	41.8	-	.	evalue=0.00061
LKA1p00047	cmscan	tRNA	63945387	63945458	41.4	-	.	evalue=0.00078
LKA1p00047	cmscan	tRNA	37236037	37236096	40.6	+	.	evalue=0.0013
LKA1p00047	cmscan	tRNA	22709736	22709807	39.9	+	.	evalue=0.002
LKA1p00047	cmscan	tRNA	21698668	21698739	39.4	-	.	evalue=0.0029
LKA1p00047	cmscan	tRNA	32328207	32328281	38.6	-	.	evalue=0.0047
LKA1p00047	cmscan	tRNA	59152906	59152977	38.5	+	.	evalue=0.0051
LKA1p00047	cmscan	tRNA	53612355	53612426	38.2	-	.	evalue=0.0061
LKA1p00047	cmscan	tRNA	42046008	42046079	38.0	+	.	evalue=0.0068
LKA1p00047	cmscan	tRNA	3385822	3385893	37.6	-	.	evalue=0.0092
LKA1p00047	cmscan	tRNA	8833980	8834052	37.5	-	.	evalue=0.0097
LKA1p00047	cmscan	tRNA	21337191	21337262	37.4	-	.	evalue=0.0098
LKA1p00047	cmscan	tRNA	63215553	63215627	37.1	-	.	evalue=0.012
LKA1p00047	cmscan	ceN39	1991673	1991774	36.9	-	.	evalue=0.015
LKA1p00047	cmscan	5S_rRNA	20979936	20980046	38.5	+	.	evalue=0.015
LKA1p00047	cmscan	tRNA	38045006	38045076	36.4	-	.	evalue=0.02
LKA1p00047	cmscan	tRNA	37423679	37423753	36.3	-	.	evalue=0.02
LKA1p00047	cmscan	tRNA	4007928	4007999	36.3	+	.	evalue=0.021
LKA1p00047	cmscan	tRNA	65588813	65588884	36.2	-	.	evalue=0.022
LKA1p00047	cmscan	tRNA	23053184	23053255	36.1	+	.	evalue=0.024
LKA1p00047	cmscan	tRNA	45747444	45747515	35.0	-	.	evalue=0.046
LKA1p00047	cmscan	tRNA	52540425	52540496	35.0	+	.	evalue=0.048
LKA1p00047	cmscan	Histone3	37525735	37525781	27.6	-	.	evalue=0.051
LKA1p00047	cmscan	tRNA	28869745	28869816	34.7	-	.	evalue=0.057
LKA1p00047	cmscan	tRNA	37181091	37181153	34.2	-	.	evalue=0.082
LKA1p00047	cmscan	Histone3	44392017	44392061	27.0	-	.	evalue=0.083
LKA1p00047	cmscan	tRNA	35738543	35738614	33.5	-	.	evalue=0.12
LKA1p00047	cmscan	tRNA	1960868	1960939	33.5	-	.	evalue=0.12
LKA1p00047	cmscan	tRNA	2543571	2543642	33.1	+	.	evalue=0.16
LKA1p00047	cmscan	tRNA	23360279	23360350	33.0	+	.	evalue=0.17
LKA1p00047	cmscan	tRNA	68478183	68478257	33.0	+	.	evalue=0.17
LKA1p00047	cmscan	tRNA	59423876	59423947	32.7	-	.	evalue=0.2
LKA1p00047	cmscan	Histone3	57653313	57653357	25.4	-	.	evalue=0.34
LKA1p00047	cmscan	tRNA	37549552	37549626	31.8	-	.	evalue=0.38
LKA1p00047	cmscan	tRNA	37768024	37768095	31.8	+	.	evalue=0.38
LKA1p00047	cmscan	tRNA	26765787	26765858	31.4	+	.	evalue=0.47
LKA1p00047	cmscan	tRNA	63638474	63638548	31.2	-	.	evalue=0.55
LKA1p00047	cmscan	tRNA	21527217	21527325	31.2	+	.	evalue=0.55
LKA1p00047	cmscan	tRNA	793043	793111	30.9	-	.	evalue=0.66
LKA1p00047	cmscan	tRNA	52299665	52299736	30.8	+	.	evalue=0.71
LKA1p00047	cmscan	tRNA	5016962	5017043	30.3	+	.	evalue=0.97
LKA1p00047	cmscan	tRNA	21229834	21229905	30.3	-	.	evalue=0.98
LKA1p00048	cmscan	MIR171_1	631032	631129	76.9	-	.	evalue=1.7e-11
LKA1p00048	cmscan	tRNA	408176	408247	65.8	-	.	evalue=1.2e-10
LKA1p00048	cmscan	tRNA	23272	23343	56.7	-	.	evalue=4.1e-08
LKA1p00048	cmscan	MIR171_1	631034	631131	61.2	+	.	evalue=1.3e-07
LKA1p00048	cmscan	tRNA	2649681	2649752	54.2	+	.	evalue=2e-07
LKA1p00048	cmscan	tRNA	1046489	1046560	48.9	+	.	evalue=6.1e-06
LKA1p00048	cmscan	tRNA	1027045	1027117	37.8	+	.	evalue=0.0079
LKA1p00048	cmscan	tRNA	164885	164957	30.0	-	.	evalue=1.2
LKA1p00049	cmscan	tRNA	5275771	5275842	61.4	+	.	evalue=2e-09
LKA1p00049	cmscan	tRNA	7901206	7901280	58.4	-	.	evalue=1.3e-08
LKA1p00049	cmscan	tRNA	707420	707491	57.6	+	.	evalue=2.3e-08
LKA1p00049	cmscan	tRNA	4278283	4278354	56.7	+	.	evalue=4e-08
LKA1p00049	cmscan	tRNA	4691164	4691256	56.3	+	.	evalue=5.2e-08
LKA1p00049	cmscan	tRNA	7449301	7449372	55.5	+	.	evalue=8.9e-08
LKA1p00049	cmscan	tRNA	3468870	3468942	54.5	-	.	evalue=1.7e-07
LKA1p00049	cmscan	tRNA	4109825	4109896	52.8	+	.	evalue=5.2e-07
LKA1p00049	cmscan	tRNA	9294645	9294716	51.7	-	.	evalue=1e-06
LKA1p00049	cmscan	tRNA	5865423	5865497	49.6	+	.	evalue=4e-06
LKA1p00049	cmscan	tRNA	9772436	9772510	47.5	-	.	evalue=1.5e-05
LKA1p00049	cmscan	SNORD36	6260939	6261013	54.0	+	.	evalue=0.00023
LKA1p00049	cmscan	tRNA	1166212	1166283	43.2	+	.	evalue=0.00025
LKA1p00049	cmscan	tRNA	5319295	5319369	43.1	-	.	evalue=0.00026
LKA1p00049	cmscan	tRNA	3635525	3635599	42.3	-	.	evalue=0.00044
LKA1p00049	cmscan	tRNA	6407396	6407467	41.9	-	.	evalue=0.00054
LKA1p00049	cmscan	tRNA	1234020	1234091	41.7	+	.	evalue=0.00064
LKA1p00049	cmscan	tRNA	4352316	4352388	38.0	-	.	evalue=0.0069
LKA1p00049	cmscan	tRNA	3624482	3624556	35.9	+	.	evalue=0.027
LKA1p00049	cmscan	tRNA	3451913	3451985	33.4	-	.	evalue=0.13
LKA1p00049	cmscan	tRNA	3631191	3631265	32.9	+	.	evalue=0.18
LKA1p00050	cmscan	tRNA	6775849	6775920	62.7	-	.	evalue=8.3e-10
LKA1p00050	cmscan	tRNA	1734341	1734412	55.1	+	.	evalue=1.2e-07
LKA1p00050	cmscan	tRNA	3526877	3526948	49.1	+	.	evalue=5.6e-06
LKA1p00050	cmscan	tRNA	7939059	7939130	49.0	+	.	evalue=5.7e-06
LKA1p00050	cmscan	tRNA	1118015	1118086	46.6	+	.	evalue=2.6e-05
LKA1p00050	cmscan	tRNA	17041166	17041237	44.1	-	.	evalue=0.00013
LKA1p00050	cmscan	tRNA	16561023	16561097	43.7	-	.	evalue=0.00017
LKA1p00050	cmscan	tRNA	9112589	9112660	43.7	+	.	evalue=0.00018
LKA1p00050	cmscan	tRNA	12132386	12132460	40.8	-	.	evalue=0.0012
LKA1p00050	cmscan	tRNA	113747	113818	39.2	-	.	evalue=0.0033
LKA1p00050	cmscan	snoR31_Z110_Z27	10070990	10071081	47.4	-	.	evalue=0.032
LKA1p00050	cmscan	tRNA	3541792	3541863	29.2	+	.	evalue=1.9
LKA1p00051	cmscan	SSU_rRNA_eukarya	1397231	1397391	78.6	+	.	evalue=1.6e-17
LKA1p00051	cmscan	SSU_rRNA_eukarya	1299961	1300121	70.7	+	.	evalue=3.9e-15
LKA1p00051	cmscan	SSU_rRNA_eukarya	1396851	1397061	53.4	+	.	evalue=7.7e-10
LKA1p00051	cmscan	tRNA	1038767	1038838	56.1	+	.	evalue=6e-08
LKA1p00051	cmscan	tRNA	1580648	1580719	50.5	+	.	evalue=2.1e-06
LKA1p00051	cmscan	tRNA	106706	106777	48.2	+	.	evalue=9.5e-06
LKA1p00051	cmscan	tRNA	1513597	1513671	46.0	+	.	evalue=3.9e-05
LKA1p00052	cmscan	U1	11772619	11772778	130.8	+	.	evalue=3.5e-31
LKA1p00052	cmscan	U1	11643067	11643226	130.6	+	.	evalue=3.9e-31
LKA1p00052	cmscan	U1	11783970	11784129	127.9	+	.	evalue=2.4e-30
LKA1p00052	cmscan	U5	11785482	11785600	89.3	+	.	evalue=6.7e-12
LKA1p00052	cmscan	U5	11704359	11704474	89.0	+	.	evalue=7.5e-12
LKA1p00052	cmscan	U5	11659978	11660096	87.9	+	.	evalue=1.4e-11
LKA1p00052	cmscan	U5	11774149	11774264	79.9	+	.	evalue=7.7e-10
LKA1p00052	cmscan	snoR134	3903055	3903198	66.5	+	.	evalue=8.2e-10
LKA1p00052	cmscan	tRNA	14870389	14870460	62.6	+	.	evalue=9.2e-10
LKA1p00052	cmscan	tRNA	4921642	4921713	60.3	+	.	evalue=4.1e-09
LKA1p00052	cmscan	tRNA	5624697	5624768	60.3	+	.	evalue=4.1e-09
LKA1p00052	cmscan	tRNA	12317753	12317824	56.9	+	.	evalue=3.5e-08
LKA1p00052	cmscan	tRNA	4413816	4413887	55.5	+	.	evalue=8.6e-08
LKA1p00052	cmscan	tRNA	12643137	12643209	54.5	+	.	evalue=1.7e-07
LKA1p00052	cmscan	tRNA	14668236	14668310	53.7	-	.	evalue=2.8e-07
LKA1p00052	cmscan	tRNA	9758854	9758928	50.7	-	.	evalue=2e-06
LKA1p00052	cmscan	tRNA	8591797	8591868	48.0	+	.	evalue=1.1e-05
LKA1p00052	cmscan	tRNA	12997225	12997296	44.1	-	.	evalue=0.00014
LKA1p00052	cmscan	5S_rRNA	9998254	9998364	46.1	+	.	evalue=0.00017
LKA1p00052	cmscan	tRNA	4806834	4806905	43.2	+	.	evalue=0.00025
LKA1p00052	cmscan	tRNA	5502408	5502479	43.2	+	.	evalue=0.00025
LKA1p00052	cmscan	tRNA	12325065	12325136	42.3	-	.	evalue=0.00043
LKA1p00052	cmscan	tRNA	15106164	15106238	42.2	-	.	evalue=0.00046
LKA1p00052	cmscan	tRNA	3053096	3053167	42.1	-	.	evalue=0.0005
LKA1p00052	cmscan	tRNA	273509	273580	41.2	+	.	evalue=0.00085
LKA1p00052	cmscan	tRNA	1176621	1176692	41.2	+	.	evalue=0.00085
LKA1p00052	cmscan	tRNA	2039452	2039523	41.2	+	.	evalue=0.00085
LKA1p00052	cmscan	tRNA	2292155	2292226	41.2	+	.	evalue=0.00085
LKA1p00052	cmscan	tRNA	2406563	2406634	41.2	+	.	evalue=0.00085
LKA1p00052	cmscan	tRNA	2520849	2520920	41.2	+	.	evalue=0.00085
LKA1p00052	cmscan	tRNA	2651350	2651421	41.2	+	.	evalue=0.00085
LKA1p00052	cmscan	tRNA	725657	725728	40.7	+	.	evalue=0.0012
LKA1p00052	cmscan	tRNA	12326134	12326204	40.6	-	.	evalue=0.0013
LKA1p00052	cmscan	tRNA	1646458	1646529	39.4	+	.	evalue=0.0028
LKA1p00052	cmscan	tRNA	1899994	1900065	39.4	+	.	evalue=0.0028
LKA1p00052	cmscan	tRNA	12542700	12542771	39.1	+	.	evalue=0.0034
LKA1p00052	cmscan	Histone3	6797186	6797230	28.4	+	.	evalue=0.025
LKA1p00052	cmscan	tRNA	9147682	9147754	33.0	+	.	evalue=0.17
LKA1p00053	cmscan	LSU_rRNA_bacteria	7583775	7584212	171.7	-	.	evalue=3.1e-51
LKA1p00053	cmscan	LSU_rRNA_archaea	7583853	7584209	116.5	-	.	evalue=6.5e-31
LKA1p00053	cmscan	tRNA	4321459	4321531	69.8	-	.	evalue=8.9e-12
LKA1p00053	cmscan	tRNA	7425369	7425442	69.6	-	.	evalue=1e-11
LKA1p00053	cmscan	tRNA	7494533	7494606	69.6	+	.	evalue=1e-11
LKA1p00053	cmscan	tRNA	7511350	7511423	69.6	+	.	evalue=1e-11
LKA1p00053	cmscan	tRNA	3712303	3712375	68.1	-	.	evalue=2.6e-11
LKA1p00053	cmscan	tRNA	4286870	4286942	68.1	+	.	evalue=2.6e-11
LKA1p00053	cmscan	tRNA	7422377	7422449	68.1	+	.	evalue=2.6e-11
LKA1p00053	cmscan	tRNA	7468217	7468290	65.0	-	.	evalue=2e-10
LKA1p00053	cmscan	tRNA	1162865	1162936	63.9	+	.	evalue=3.9e-10
LKA1p00053	cmscan	tRNA	7494086	7494159	60.2	+	.	evalue=4.2e-09
LKA1p00053	cmscan	tRNA	3711368	3711438	59.6	+	.	evalue=6.1e-09
LKA1p00053	cmscan	tRNA	4293848	4293918	59.6	+	.	evalue=6.1e-09
LKA1p00053	cmscan	tRNA	7511013	7511086	59.1	+	.	evalue=8.4e-09
LKA1p00053	cmscan	tRNA	7421539	7421611	57.8	-	.	evalue=2e-08
LKA1p00053	cmscan	tRNA	7499550	7499623	56.3	+	.	evalue=5.1e-08
LKA1p00053	cmscan	tRNA	7427600	7427672	52.5	+	.	evalue=6e-07
LKA1p00053	cmscan	tRNA	7465509	7465582	51.1	-	.	evalue=1.5e-06
LKA1p00053	cmscan	tRNA	5083184	5083255	50.3	+	.	evalue=2.6e-06
LKA1p00053	cmscan	tRNA	4270502	4270572	48.7	-	.	evalue=7.2e-06
LKA1p00053	cmscan	tRNA	5941594	5941665	46.5	-	.	evalue=2.9e-05
LKA1p00053	cmscan	tRNA	4248146	4248219	46.5	-	.	evalue=2.9e-05
LKA1p00053	cmscan	tRNA	7424211	7424290	45.7	-	.	evalue=4.9e-05
LKA1p00053	cmscan	tRNA	3711707	3711777	45.4	+	.	evalue=5.7e-05
LKA1p00053	cmscan	tRNA	1441417	1441484	44.4	-	.	evalue=0.00011
LKA1p00053	cmscan	tRNA	6410418	6410492	44.1	-	.	evalue=0.00014
LKA1p00053	cmscan	Histone3	1224532	1224578	32.7	-	.	evalue=0.00062
LKA1p00053	cmscan	5S_rRNA	7261565	7261665	40.4	-	.	evalue=0.0049
LKA1p00053	cmscan	Intron_gpII	4507354	4507430	40.1	+	.	evalue=0.0083
LKA1p00053	cmscan	tRNA	7420860	7420922	30.4	+	.	evalue=0.94
LKA1p00053	cmscan	tRNA	7468494	7468559	30.0	-	.	evalue=1.2
LKA1p00053	cmscan	tRNA	5114487	5114558	29.0	-	.	evalue=2.2
LKA1p00054	cmscan	SSU_rRNA_bacteria	79413	79874	260.2	+	.	evalue=3.9e-77
LKA1p00054	cmscan	SSU_rRNA_archaea	79417	79860	156.0	+	.	evalue=2.8e-40
LKA1p00054	cmscan	U2	3362587	3362783	171.4	-	.	evalue=2.2e-34
LKA1p00054	cmscan	U2	11808430	11808626	170.5	-	.	evalue=3.5e-34
LKA1p00054	cmscan	U2	11838297	11838493	170.5	-	.	evalue=3.5e-34
LKA1p00054	cmscan	U2	11868162	11868358	170.5	-	.	evalue=3.5e-34
LKA1p00054	cmscan	U2	11898009	11898205	170.5	-	.	evalue=3.5e-34
LKA1p00054	cmscan	U2	11927858	11928054	170.5	-	.	evalue=3.5e-34
LKA1p00054	cmscan	U2	11957705	11957901	170.5	-	.	evalue=3.5e-34
LKA1p00054	cmscan	U2	11987551	11987747	170.5	-	.	evalue=3.5e-34
LKA1p00054	cmscan	U2	12017423	12017619	170.5	-	.	evalue=3.5e-34
LKA1p00054	cmscan	U2	12047295	12047491	170.5	-	.	evalue=3.5e-34
LKA1p00054	cmscan	U2	12077167	12077363	170.5	-	.	evalue=3.5e-34
LKA1p00054	cmscan	U2	12107040	12107236	170.5	-	.	evalue=3.5e-34
LKA1p00054	cmscan	U2	12136879	12137075	170.5	-	.	evalue=3.5e-34
LKA1p00054	cmscan	U2	12166751	12166947	170.5	-	.	evalue=3.5e-34
LKA1p00054	cmscan	U2	12196623	12196819	170.5	-	.	evalue=3.5e-34
LKA1p00054	cmscan	U2	12226495	12226691	170.5	-	.	evalue=3.5e-34
LKA1p00054	cmscan	U2	12256337	12256533	170.5	-	.	evalue=3.5e-34
LKA1p00054	cmscan	U2	12286207	12286403	170.5	-	.	evalue=3.5e-34
LKA1p00054	cmscan	U2	12316079	12316275	170.5	-	.	evalue=3.5e-34
LKA1p00054	cmscan	U2	11081376	11081572	169.0	+	.	evalue=8.1e-34
LKA1p00054	cmscan	U1	8251730	8251889	139.3	+	.	evalue=1.2e-33
LKA1p00054	cmscan	U2	11259585	11259782	165.3	+	.	evalue=6.3e-33
LKA1p00054	cmscan	U1	8422070	8422229	136.7	+	.	evalue=6.7e-33
LKA1p00054	cmscan	U1	11089316	11089475	136.7	-	.	evalue=6.7e-33
LKA1p00054	cmscan	U1	8390897	8391056	136.3	+	.	evalue=8.8e-33
LKA1p00054	cmscan	U1	11799444	11799603	134.4	+	.	evalue=3.1e-32
LKA1p00054	cmscan	U1	11829311	11829470	134.4	+	.	evalue=3.1e-32
LKA1p00054	cmscan	U1	11859175	11859334	134.4	+	.	evalue=3.1e-32
LKA1p00054	cmscan	U1	11889032	11889191	134.4	+	.	evalue=3.1e-32
LKA1p00054	cmscan	U1	11918880	11919039	134.4	+	.	evalue=3.1e-32
LKA1p00054	cmscan	U1	11948727	11948886	134.4	+	.	evalue=3.1e-32
LKA1p00054	cmscan	U1	11978598	11978757	134.4	+	.	evalue=3.1e-32
LKA1p00054	cmscan	U1	12008445	12008604	134.4	+	.	evalue=3.1e-32
LKA1p00054	cmscan	U1	12038317	12038476	134.4	+	.	evalue=3.1e-32
LKA1p00054	cmscan	U1	12068189	12068348	134.4	+	.	evalue=3.1e-32
LKA1p00054	cmscan	U1	12098062	12098221	134.4	+	.	evalue=3.1e-32
LKA1p00054	cmscan	U1	12127932	12128091	134.4	+	.	evalue=3.1e-32
LKA1p00054	cmscan	U1	12157773	12157932	134.4	+	.	evalue=3.1e-32
LKA1p00054	cmscan	U1	12187645	12187804	134.4	+	.	evalue=3.1e-32
LKA1p00054	cmscan	U1	12247389	12247548	134.4	+	.	evalue=3.1e-32
LKA1p00054	cmscan	U1	12277229	12277388	134.4	+	.	evalue=3.1e-32
LKA1p00054	cmscan	U1	12307101	12307260	134.4	+	.	evalue=3.1e-32
LKA1p00054	cmscan	U1	11486730	11486889	133.9	-	.	evalue=4.4e-32
LKA1p00054	cmscan	U1	11384912	11385071	133.7	-	.	evalue=4.9e-32
LKA1p00054	cmscan	U1	11471491	11471650	133.7	-	.	evalue=4.9e-32
LKA1p00054	cmscan	U1	11501905	11502064	133.7	-	.	evalue=4.9e-32
LKA1p00054	cmscan	U1	11565522	11565681	133.7	-	.	evalue=4.9e-32
LKA1p00054	cmscan	U1	11604726	11604885	133.7	-	.	evalue=4.9e-32
LKA1p00054	cmscan	U1	3329073	3329232	133.2	+	.	evalue=7.2e-32
LKA1p00054	cmscan	U1	11517034	11517193	132.5	-	.	evalue=1.2e-31
LKA1p00054	cmscan	U2	8454043	8454244	159.7	-	.	evalue=1.4e-31
LKA1p00054	cmscan	U1	11589634	11589793	132.1	-	.	evalue=1.5e-31
LKA1p00054	cmscan	U2	12334008	12334200	159.2	+	.	evalue=1.8e-31
LKA1p00054	cmscan	U1	11348932	11349091	131.4	-	.	evalue=2.3e-31
LKA1p00054	cmscan	U1	11435511	11435670	131.4	-	.	evalue=2.3e-31
LKA1p00054	cmscan	U1	11316430	11316589	130.7	-	.	evalue=3.6e-31
LKA1p00054	cmscan	U1	11403009	11403168	130.7	-	.	evalue=3.6e-31
LKA1p00054	cmscan	U1	11532218	11532377	129.6	-	.	evalue=7.5e-31
LKA1p00054	cmscan	U1	12217517	12217676	128.9	+	.	evalue=1.2e-30
LKA1p00054	cmscan	U2	8429987	8430188	154.9	-	.	evalue=1.9e-30
LKA1p00054	cmscan	U1	11307376	11307535	127.7	-	.	evalue=2.8e-30
LKA1p00054	cmscan	U1	11393955	11394114	127.7	-	.	evalue=2.8e-30
LKA1p00054	cmscan	U1	11619883	11620042	126.8	-	.	evalue=4.9e-30
LKA1p00054	cmscan	U1	11335535	11335694	125.4	-	.	evalue=1.2e-29
LKA1p00054	cmscan	U1	11371577	11371736	125.4	-	.	evalue=1.2e-29
LKA1p00054	cmscan	U1	11422114	11422273	125.4	-	.	evalue=1.2e-29
LKA1p00054	cmscan	U1	11458156	11458315	125.4	-	.	evalue=1.2e-29
LKA1p00054	cmscan	SSU_rRNA_eukarya	79417	79812	118.2	+	.	evalue=1.2e-29
LKA1p00054	cmscan	U1	3355474	3355633	124.7	+	.	evalue=2e-29
LKA1p00054	cmscan	SSU_rRNA_microsporidia	79405	79824	114.9	+	.	evalue=2.3e-29
LKA1p00054	cmscan	U2	11779484	11779671	147.4	+	.	evalue=1.2e-28
LKA1p00054	cmscan	U1	12384344	12384504	119.0	-	.	evalue=8.6e-28
LKA1p00054	cmscan	U1	11327942	11328101	118.4	-	.	evalue=1.3e-27
LKA1p00054	cmscan	U1	11414521	11414680	118.4	-	.	evalue=1.3e-27
LKA1p00054	cmscan	U2	3336185	3336380	134.9	-	.	evalue=1.2e-25
LKA1p00054	cmscan	U2	8396208	8396390	131.7	-	.	evalue=7.3e-25
LKA1p00054	cmscan	5S_rRNA	9991896	9992014	123.4	+	.	evalue=1.8e-24
LKA1p00054	cmscan	U1	11065591	11065733	104.1	-	.	evalue=1.8e-23
LKA1p00054	cmscan	5S_rRNA	13443662	13443780	118.9	+	.	evalue=2.6e-23
LKA1p00054	cmscan	U1	11786860	11787019	102.2	-	.	evalue=6.4e-23
LKA1p00054	cmscan	5S_rRNA	9979792	9979910	113.9	+	.	evalue=5.3e-22
LKA1p00054	cmscan	U1	8298160	8298302	98.2	+	.	evalue=8.7e-22
LKA1p00054	cmscan	SSU_rRNA_eukarya	4272018	4272178	92.4	+	.	evalue=9.2e-22
LKA1p00054	cmscan	U1	11202816	11202958	97.8	-	.	evalue=1.2e-21
LKA1p00054	cmscan	5S_rRNA	9716546	9716664	110.3	+	.	evalue=4.3e-21
LKA1p00054	cmscan	5S_rRNA	9738422	9738540	108.0	+	.	evalue=1.7e-20
LKA1p00054	cmscan	5S_rRNA	13332793	13332911	106.1	+	.	evalue=5.2e-20
LKA1p00054	cmscan	5S_rRNA	13369044	13369162	100.6	+	.	evalue=1.4e-18
LKA1p00054	cmscan	U1	11233774	11233916	86.7	-	.	evalue=1.8e-18
LKA1p00054	cmscan	5S_rRNA	13511601	13511719	99.4	+	.	evalue=2.9e-18
LKA1p00054	cmscan	RNase_MRP	17873359	17873614	74.4	-	.	evalue=4.9e-16
LKA1p00054	cmscan	U1	11701932	11702091	76.3	+	.	evalue=1.8e-15
LKA1p00054	cmscan	U1	11545271	11545421	69.2	-	.	evalue=2.1e-13
LKA1p00054	cmscan	U1	11641053	11641203	69.2	-	.	evalue=2.1e-13
LKA1p00054	cmscan	U2	11224983	11225159	82.5	+	.	evalue=4.6e-13
LKA1p00054	cmscan	U1	11690881	11691040	67.3	+	.	evalue=7.7e-13
LKA1p00054	cmscan	tRNA	5510649	5510720	65.4	-	.	evalue=1.5e-10
LKA1p00054	cmscan	tRNA	18007734	18007805	63.0	-	.	evalue=7e-10
LKA1p00054	cmscan	tRNA	13730978	13731049	62.9	-	.	evalue=7.7e-10
LKA1p00054	cmscan	tRNA	10304294	10304365	61.2	-	.	evalue=2.2e-09
LKA1p00054	cmscan	tRNA	15348590	15348661	59.6	-	.	evalue=6.5e-09
LKA1p00054	cmscan	tRNA	16088415	16088486	56.1	-	.	evalue=6e-08
LKA1p00054	cmscan	U6	9382427	9382529	52.3	+	.	evalue=6.8e-08
LKA1p00054	cmscan	tRNA	1621318	1621392	55.7	+	.	evalue=7.5e-08
LKA1p00054	cmscan	tRNA	6451908	6451979	55.6	+	.	evalue=8.1e-08
LKA1p00054	cmscan	tRNA	13906322	13906393	55.3	+	.	evalue=9.7e-08
LKA1p00054	cmscan	tRNA	15657403	15657474	55.1	-	.	evalue=1.1e-07
LKA1p00054	cmscan	tRNA	6765779	6765850	55.0	+	.	evalue=1.2e-07
LKA1p00054	cmscan	tRNA	16584149	16584220	54.1	-	.	evalue=2.1e-07
LKA1p00054	cmscan	tRNA	17168888	17168959	53.4	-	.	evalue=3.4e-07
LKA1p00054	cmscan	tRNA	3487175	3487249	53.3	+	.	evalue=3.7e-07
LKA1p00054	cmscan	tRNA	1565480	1565551	52.9	-	.	evalue=4.6e-07
LKA1p00054	cmscan	tRNA	1069342	1069413	52.7	-	.	evalue=5.4e-07
LKA1p00054	cmscan	tRNA	6739484	6739555	50.7	-	.	evalue=1.9e-06
LKA1p00054	cmscan	U2	5901874	5901977	54.5	-	.	evalue=2.3e-06
LKA1p00054	cmscan	tRNA	1243775	1243846	50.2	-	.	evalue=2.6e-06
LKA1p00054	cmscan	tRNA	17496148	17496218	49.5	-	.	evalue=4.1e-06
LKA1p00054	cmscan	tRNA	1211042	1211116	49.0	-	.	evalue=5.6e-06
LKA1p00054	cmscan	tRNA	4290745	4290819	48.3	+	.	evalue=8.8e-06
LKA1p00054	cmscan	tRNA	18264753	18264824	46.9	-	.	evalue=2.2e-05
LKA1p00054	cmscan	U2	5901759	5901863	48.6	-	.	evalue=6e-05
LKA1p00054	cmscan	SNORD36	16848813	16848887	54.7	+	.	evalue=0.00017
LKA1p00054	cmscan	tRNA	1576111	1576185	43.5	-	.	evalue=0.0002
LKA1p00054	cmscan	tRNA	7163464	7163535	42.0	-	.	evalue=0.00053
LKA1p00054	cmscan	tRNA	3437367	3437441	38.9	-	.	evalue=0.0039
LKA1p00054	cmscan	tRNA	13348752	13348834	38.7	+	.	evalue=0.0043
LKA1p00054	cmscan	tRNA	9400966	9401037	35.6	+	.	evalue=0.032
LKA1p00054	cmscan	Histone3	5338690	5338735	26.9	+	.	evalue=0.091
LKA1p00054	cmscan	Histone3	5249928	5249972	26.3	-	.	evalue=0.15
LKA1p00054	cmscan	Histone3	639490	639536	25.5	+	.	evalue=0.31
LKA1p00054	cmscan	tRNA	7895132	7895203	31.9	-	.	evalue=0.36
LKA1p00055	cmscan	SSU_rRNA_eukarya	22634687	22635176	166.5	+	.	evalue=2.1e-44
LKA1p00055	cmscan	5S_rRNA	31232633	31232751	99.0	-	.	evalue=3.5e-18
LKA1p00055	cmscan	SSU_rRNA_eukarya	18670991	18671151	80.6	-	.	evalue=3.7e-18
LKA1p00055	cmscan	SSU_rRNA_eukarya	22635250	22635531	62.3	+	.	evalue=1.5e-12
LKA1p00055	cmscan	tRNA	35339361	35339434	66.4	-	.	evalue=7.8e-11
LKA1p00055	cmscan	tRNA	36767200	36767271	66.0	-	.	evalue=9.9e-11
LKA1p00055	cmscan	tRNA	44463007	44463078	65.1	-	.	evalue=1.8e-10
LKA1p00055	cmscan	tRNA	31478123	31478202	64.3	-	.	evalue=3e-10
LKA1p00055	cmscan	tRNA	34717494	34717565	63.5	+	.	evalue=5.1e-10
LKA1p00055	cmscan	tRNA	16956948	16957019	63.3	-	.	evalue=5.7e-10
LKA1p00055	cmscan	tRNA	309049	309120	62.2	-	.	evalue=1.2e-09
LKA1p00055	cmscan	tRNA	36479971	36480051	61.6	-	.	evalue=1.7e-09
LKA1p00055	cmscan	tRNA	36488997	36489077	61.6	-	.	evalue=1.7e-09
LKA1p00055	cmscan	tRNA	11194165	11194236	60.3	+	.	evalue=4e-09
LKA1p00055	cmscan	tRNA	43500132	43500205	60.2	+	.	evalue=4.2e-09
LKA1p00055	cmscan	tRNA	44644639	44644710	60.1	+	.	evalue=4.7e-09
LKA1p00055	cmscan	tRNA	31456378	31456473	58.0	-	.	evalue=1.8e-08
LKA1p00055	cmscan	tRNA	35312625	35312698	57.3	-	.	evalue=2.8e-08
LKA1p00055	cmscan	tRNA	5377164	5377235	56.8	-	.	evalue=3.8e-08
LKA1p00055	cmscan	tRNA	14489317	14489388	56.7	+	.	evalue=4.1e-08
LKA1p00055	cmscan	tRNA	9333341	9333412	55.9	+	.	evalue=6.6e-08
LKA1p00055	cmscan	tRNA	447509	447583	55.5	+	.	evalue=8.7e-08
LKA1p00055	cmscan	tRNA	451461	451535	55.5	+	.	evalue=8.7e-08
LKA1p00055	cmscan	tRNA	36488653	36488724	55.4	-	.	evalue=9.4e-08
LKA1p00055	cmscan	tRNA	30902853	30902924	54.5	+	.	evalue=1.7e-07
LKA1p00055	cmscan	tRNA	23921220	23921291	54.4	+	.	evalue=1.7e-07
LKA1p00055	cmscan	tRNA	20678006	20678077	53.9	+	.	evalue=2.5e-07
LKA1p00055	cmscan	tRNA	40913779	40913850	52.5	-	.	evalue=6.2e-07
LKA1p00055	cmscan	tRNA	23779801	23779872	52.1	+	.	evalue=7.7e-07
LKA1p00055	cmscan	mir-2763	39206873	39206958	52.3	+	.	evalue=8.4e-07
LKA1p00055	cmscan	mir-2763	39206873	39206958	52.3	-	.	evalue=8.4e-07
LKA1p00055	cmscan	tRNA	18651787	18651858	52.0	-	.	evalue=8.6e-07
LKA1p00055	cmscan	tRNA	31769709	31769780	51.6	-	.	evalue=1.1e-06
LKA1p00055	cmscan	tRNA	31456489	31456584	51.6	-	.	evalue=1.1e-06
LKA1p00055	cmscan	tRNA	17761709	17761780	51.5	-	.	evalue=1.1e-06
LKA1p00055	cmscan	tRNA	2792020	2792091	51.0	+	.	evalue=1.6e-06
LKA1p00055	cmscan	tRNA	24376651	24376725	50.8	+	.	evalue=1.8e-06
LKA1p00055	cmscan	tRNA	10755245	10755316	50.5	+	.	evalue=2.1e-06
LKA1p00055	cmscan	tRNA	39619715	39619786	50.3	-	.	evalue=2.4e-06
LKA1p00055	cmscan	tRNA	34682855	34682926	50.0	-	.	evalue=3e-06
LKA1p00055	cmscan	tRNA	9974943	9975014	49.0	+	.	evalue=5.9e-06
LKA1p00055	cmscan	tRNA	25421059	25421130	48.9	+	.	evalue=6.3e-06
LKA1p00055	cmscan	tRNA	15451118	15451189	48.8	-	.	evalue=6.6e-06
LKA1p00055	cmscan	tRNA	4879659	4879730	48.6	-	.	evalue=7.4e-06
LKA1p00055	cmscan	tRNA	22878945	22879019	48.1	-	.	evalue=1e-05
LKA1p00055	cmscan	tRNA	22609388	22609459	47.4	-	.	evalue=1.6e-05
LKA1p00055	cmscan	tRNA	19016208	19016279	47.0	-	.	evalue=2e-05
LKA1p00055	cmscan	tRNA	5642812	5642883	47.0	+	.	evalue=2e-05
LKA1p00055	cmscan	tRNA	13327645	13327719	46.6	+	.	evalue=2.7e-05
LKA1p00055	cmscan	tRNA	24958027	24958098	46.3	-	.	evalue=3.2e-05
LKA1p00055	cmscan	tRNA	40345489	40345560	46.3	-	.	evalue=3.3e-05
LKA1p00055	cmscan	tRNA	15251146	15251217	46.2	+	.	evalue=3.5e-05
LKA1p00055	cmscan	tRNA	20767208	20767280	46.1	+	.	evalue=3.6e-05
[truncated: 62,626 more rows]
