# Supplementary material for: Spatiotemporal dynamics of age-related genes and the regulatory network of LaAGL2-3 in Larix kaempferi (Lamb.) Carr. based on the latest genome annotation
Source: BMC Plant Biol. 2025 Dec 15;26:99. doi: 10.1186/s12870-025-07956-y (PMC12821181; doi:10.1186/s12870-025-07956-y)
Supplement: Supplementary file 3 — Supplementary Material 3: The structure annotation of Larix kaempferi genome. [file 12870_2025_7956_MOESM3_ESM.zip › LKA_r1.0.braker.gff3]

LKA1p00001	AUGUSTUS	gene	32275	32897	.	+	.	ID=g1;
LKA1p00001	AUGUSTUS	mRNA	32275	32897	1	+	.	ID=g1.t1;Parent=g1;
LKA1p00001	AUGUSTUS	start_codon	32275	32277	.	+	0	ID=g1.t1.start1;Parent=g1.t1;
LKA1p00001	AUGUSTUS	CDS	32275	32411	1	+	0	ID=g1.t1.CDS1;Parent=g1.t1;
LKA1p00001	AUGUSTUS	exon	32275	32411	.	+	.	ID=g1.t1.exon1;Parent=g1.t1;
LKA1p00001	AUGUSTUS	intron	32412	32487	1	+	.	ID=g1.t1.intron1;Parent=g1.t1;
LKA1p00001	AUGUSTUS	CDS	32488	32623	1	+	1	ID=g1.t1.CDS2;Parent=g1.t1;
LKA1p00001	AUGUSTUS	exon	32488	32623	.	+	.	ID=g1.t1.exon2;Parent=g1.t1;
LKA1p00001	AUGUSTUS	intron	32624	32717	1	+	.	ID=g1.t1.intron2;Parent=g1.t1;
LKA1p00001	AUGUSTUS	CDS	32718	32897	1	+	0	ID=g1.t1.CDS3;Parent=g1.t1;
LKA1p00001	AUGUSTUS	exon	32718	32897	.	+	.	ID=g1.t1.exon3;Parent=g1.t1;
LKA1p00001	AUGUSTUS	stop_codon	32895	32897	.	+	0	ID=g1.t1.stop1;Parent=g1.t1;
LKA1p00001	gmst	gene	179709	432829	.	+	.	ID=g2;
LKA1p00001	gmst	mRNA	179709	432829	.	+	.	ID=g2.t1;Parent=g2;
LKA1p00001	gmst	start_codon	179709	179711	0	+	0	ID=g2.t1.start1;Parent=g2.t1;
LKA1p00001	gmst	CDS	179709	179988	0	+	0	ID=g2.t1.CDS1;Parent=g2.t1;
LKA1p00001	gmst	exon	179709	179988	0	+	0	ID=g2.t1.exon1;Parent=g2.t1;
LKA1p00001	gmst	intron	179989	220192	0	+	0	ID=g2.t1.intron1;Parent=g2.t1;
LKA1p00001	gmst	CDS	220193	220314	0	+	2	ID=g2.t1.CDS2;Parent=g2.t1;
LKA1p00001	gmst	exon	220193	220314	0	+	2	ID=g2.t1.exon2;Parent=g2.t1;
LKA1p00001	gmst	intron	220315	239396	0	+	0	ID=g2.t1.intron2;Parent=g2.t1;
LKA1p00001	gmst	CDS	239397	239470	0	+	0	ID=g2.t1.CDS3;Parent=g2.t1;
LKA1p00001	gmst	exon	239397	239470	0	+	0	ID=g2.t1.exon3;Parent=g2.t1;
LKA1p00001	gmst	intron	239471	366269	0	+	0	ID=g2.t1.intron3;Parent=g2.t1;
LKA1p00001	gmst	CDS	366270	366310	0	+	1	ID=g2.t1.CDS4;Parent=g2.t1;
LKA1p00001	gmst	exon	366270	366310	0	+	1	ID=g2.t1.exon4;Parent=g2.t1;
LKA1p00001	gmst	intron	366311	396764	0	+	0	ID=g2.t1.intron4;Parent=g2.t1;
LKA1p00001	gmst	CDS	396765	396936	0	+	2	ID=g2.t1.CDS5;Parent=g2.t1;
LKA1p00001	gmst	exon	396765	396936	0	+	2	ID=g2.t1.exon5;Parent=g2.t1;
LKA1p00001	gmst	intron	396937	432717	0	+	0	ID=g2.t1.intron5;Parent=g2.t1;
LKA1p00001	gmst	CDS	432718	432829	0	+	1	ID=g2.t1.CDS6;Parent=g2.t1;
LKA1p00001	gmst	exon	432718	432829	0	+	1	ID=g2.t1.exon6;Parent=g2.t1;
LKA1p00001	gmst	stop_codon	432827	432829	0	+	0	ID=g2.t1.stop1;Parent=g2.t1;
LKA1p00001	gmst	gene	669672	740810	.	+	.	ID=g3;
LKA1p00001	gmst	mRNA	669672	740810	.	+	.	ID=g3.t1;Parent=g3;
LKA1p00001	gmst	start_codon	669672	669674	0	+	0	ID=g3.t1.start1;Parent=g3.t1;
LKA1p00001	gmst	CDS	669672	669684	0	+	0	ID=g3.t1.CDS1;Parent=g3.t1;
LKA1p00001	gmst	exon	669672	669684	0	+	0	ID=g3.t1.exon1;Parent=g3.t1;
LKA1p00001	gmst	intron	669685	669788	0	+	0	ID=g3.t1.intron1;Parent=g3.t1;
LKA1p00001	gmst	CDS	669789	669844	0	+	2	ID=g3.t1.CDS2;Parent=g3.t1;
LKA1p00001	gmst	exon	669789	669844	0	+	2	ID=g3.t1.exon2;Parent=g3.t1;
LKA1p00001	gmst	intron	669845	669963	0	+	0	ID=g3.t1.intron2;Parent=g3.t1;
LKA1p00001	gmst	CDS	669964	670014	0	+	0	ID=g3.t1.CDS3;Parent=g3.t1;
LKA1p00001	gmst	exon	669964	670014	0	+	0	ID=g3.t1.exon3;Parent=g3.t1;
LKA1p00001	gmst	intron	670015	691543	0	+	0	ID=g3.t1.intron3;Parent=g3.t1;
LKA1p00001	gmst	CDS	691544	691624	0	+	0	ID=g3.t1.CDS4;Parent=g3.t1;
LKA1p00001	gmst	exon	691544	691624	0	+	0	ID=g3.t1.exon4;Parent=g3.t1;
LKA1p00001	gmst	intron	691625	691710	0	+	0	ID=g3.t1.intron4;Parent=g3.t1;
LKA1p00001	gmst	CDS	691711	691814	0	+	0	ID=g3.t1.CDS5;Parent=g3.t1;
LKA1p00001	gmst	exon	691711	691814	0	+	0	ID=g3.t1.exon5;Parent=g3.t1;
LKA1p00001	gmst	intron	691815	692063	0	+	0	ID=g3.t1.intron5;Parent=g3.t1;
LKA1p00001	gmst	CDS	692064	692148	0	+	1	ID=g3.t1.CDS6;Parent=g3.t1;
LKA1p00001	gmst	exon	692064	692148	0	+	1	ID=g3.t1.exon6;Parent=g3.t1;
LKA1p00001	gmst	intron	692149	723317	0	+	0	ID=g3.t1.intron6;Parent=g3.t1;
LKA1p00001	gmst	CDS	723318	723372	0	+	0	ID=g3.t1.CDS7;Parent=g3.t1;
LKA1p00001	gmst	exon	723318	723372	0	+	0	ID=g3.t1.exon7;Parent=g3.t1;
LKA1p00001	gmst	intron	723373	723530	0	+	0	ID=g3.t1.intron7;Parent=g3.t1;
LKA1p00001	gmst	CDS	723531	723574	0	+	2	ID=g3.t1.CDS8;Parent=g3.t1;
LKA1p00001	gmst	exon	723531	723574	0	+	2	ID=g3.t1.exon8;Parent=g3.t1;
LKA1p00001	gmst	intron	723575	740115	0	+	0	ID=g3.t1.intron8;Parent=g3.t1;
LKA1p00001	gmst	CDS	740116	740184	0	+	0	ID=g3.t1.CDS9;Parent=g3.t1;
LKA1p00001	gmst	exon	740116	740184	0	+	0	ID=g3.t1.exon9;Parent=g3.t1;
LKA1p00001	gmst	intron	740185	740263	0	+	0	ID=g3.t1.intron9;Parent=g3.t1;
LKA1p00001	gmst	CDS	740264	740364	0	+	0	ID=g3.t1.CDS10;Parent=g3.t1;
LKA1p00001	gmst	exon	740264	740364	0	+	0	ID=g3.t1.exon10;Parent=g3.t1;
LKA1p00001	gmst	intron	740365	740463	0	+	0	ID=g3.t1.intron10;Parent=g3.t1;
LKA1p00001	gmst	CDS	740464	740520	0	+	1	ID=g3.t1.CDS11;Parent=g3.t1;
LKA1p00001	gmst	exon	740464	740520	0	+	1	ID=g3.t1.exon11;Parent=g3.t1;
LKA1p00001	gmst	intron	740521	740710	0	+	0	ID=g3.t1.intron11;Parent=g3.t1;
LKA1p00001	gmst	CDS	740711	740810	0	+	1	ID=g3.t1.CDS12;Parent=g3.t1;
LKA1p00001	gmst	exon	740711	740810	0	+	1	ID=g3.t1.exon12;Parent=g3.t1;
LKA1p00001	gmst	stop_codon	740808	740810	0	+	0	ID=g3.t1.stop1;Parent=g3.t1;
LKA1p00001	AUGUSTUS	gene	954191	1044852	.	+	.	ID=g4;
LKA1p00001	AUGUSTUS	mRNA	1044073	1044852	0.99	+	.	ID=g4.t1;Parent=g4;
LKA1p00001	AUGUSTUS	start_codon	1044073	1044075	.	+	0	ID=g4.t1.start1;Parent=g4.t1;
LKA1p00001	AUGUSTUS	CDS	1044073	1044249	1	+	0	ID=g4.t1.CDS1;Parent=g4.t1;
LKA1p00001	AUGUSTUS	exon	1044073	1044249	.	+	.	ID=g4.t1.exon1;Parent=g4.t1;
LKA1p00001	AUGUSTUS	intron	1044250	1044345	1	+	.	ID=g4.t1.intron1;Parent=g4.t1;
LKA1p00001	AUGUSTUS	CDS	1044346	1044852	0.99	+	0	ID=g4.t1.CDS2;Parent=g4.t1;
LKA1p00001	AUGUSTUS	exon	1044346	1044852	.	+	.	ID=g4.t1.exon2;Parent=g4.t1;
LKA1p00001	AUGUSTUS	stop_codon	1044850	1044852	.	+	0	ID=g4.t1.stop1;Parent=g4.t1;
LKA1p00001	gmst	mRNA	954191	954970	.	+	.	ID=g4.t2;Parent=g4;
LKA1p00001	gmst	start_codon	954191	954193	0	+	0	ID=g4.t2.start1;Parent=g4.t2;
LKA1p00001	gmst	CDS	954191	954367	0	+	0	ID=g4.t2.CDS1;Parent=g4.t2;
LKA1p00001	gmst	exon	954191	954367	0	+	0	ID=g4.t2.exon1;Parent=g4.t2;
LKA1p00001	gmst	intron	954368	954463	0	+	0	ID=g4.t2.intron1;Parent=g4.t2;
LKA1p00001	gmst	CDS	954464	954970	0	+	0	ID=g4.t2.CDS2;Parent=g4.t2;
LKA1p00001	gmst	exon	954464	954970	0	+	0	ID=g4.t2.exon2;Parent=g4.t2;
LKA1p00001	gmst	stop_codon	954968	954970	0	+	0	ID=g4.t2.stop1;Parent=g4.t2;
LKA1p00001	gmst	mRNA	954191	1044852	.	+	.	ID=g4.t3;Parent=g4;
LKA1p00001	gmst	start_codon	954191	954193	0	+	0	ID=g4.t3.start1;Parent=g4.t3;
LKA1p00001	gmst	CDS	954191	954367	0	+	0	ID=g4.t3.CDS1;Parent=g4.t3;
LKA1p00001	gmst	exon	954191	954367	0	+	0	ID=g4.t3.exon1;Parent=g4.t3;
LKA1p00001	gmst	intron	954368	1044345	0	+	0	ID=g4.t3.intron1;Parent=g4.t3;
LKA1p00001	gmst	CDS	1044346	1044852	0	+	0	ID=g4.t3.CDS2;Parent=g4.t3;
LKA1p00001	gmst	exon	1044346	1044852	0	+	0	ID=g4.t3.exon2;Parent=g4.t3;
LKA1p00001	gmst	stop_codon	1044850	1044852	0	+	0	ID=g4.t3.stop1;Parent=g4.t3;
LKA1p00001	AUGUSTUS	gene	1071417	1072070	.	+	.	ID=g5;
LKA1p00001	AUGUSTUS	mRNA	1071417	1072070	1	+	.	ID=g5.t1;Parent=g5;
LKA1p00001	AUGUSTUS	start_codon	1071417	1071419	.	+	0	ID=g5.t1.start1;Parent=g5.t1;
LKA1p00001	AUGUSTUS	CDS	1071417	1072070	1	+	0	ID=g5.t1.CDS1;Parent=g5.t1;
LKA1p00001	AUGUSTUS	exon	1071417	1072070	.	+	.	ID=g5.t1.exon1;Parent=g5.t1;
LKA1p00001	AUGUSTUS	stop_codon	1072068	1072070	.	+	0	ID=g5.t1.stop1;Parent=g5.t1;
LKA1p00001	AUGUSTUS	gene	1092819	1093575	.	+	.	ID=g6;
LKA1p00001	AUGUSTUS	mRNA	1092819	1093575	1	+	.	ID=g6.t1;Parent=g6;
LKA1p00001	AUGUSTUS	start_codon	1092819	1092821	.	+	0	ID=g6.t1.start1;Parent=g6.t1;
LKA1p00001	AUGUSTUS	CDS	1092819	1092995	1	+	0	ID=g6.t1.CDS1;Parent=g6.t1;
LKA1p00001	AUGUSTUS	exon	1092819	1092995	.	+	.	ID=g6.t1.exon1;Parent=g6.t1;
LKA1p00001	AUGUSTUS	intron	1092996	1093086	1	+	.	ID=g6.t1.intron1;Parent=g6.t1;
LKA1p00001	AUGUSTUS	CDS	1093087	1093575	1	+	0	ID=g6.t1.CDS2;Parent=g6.t1;
LKA1p00001	AUGUSTUS	exon	1093087	1093575	.	+	.	ID=g6.t1.exon2;Parent=g6.t1;
LKA1p00001	AUGUSTUS	stop_codon	1093573	1093575	.	+	0	ID=g6.t1.stop1;Parent=g6.t1;
LKA1p00001	AUGUSTUS	gene	1161304	1162067	.	+	.	ID=g7;
LKA1p00001	AUGUSTUS	mRNA	1161304	1162067	0.98	+	.	ID=g7.t1;Parent=g7;
LKA1p00001	AUGUSTUS	start_codon	1161304	1161306	.	+	0	ID=g7.t1.start1;Parent=g7.t1;
LKA1p00001	AUGUSTUS	CDS	1161304	1161480	1	+	0	ID=g7.t1.CDS1;Parent=g7.t1;
LKA1p00001	AUGUSTUS	exon	1161304	1161480	.	+	.	ID=g7.t1.exon1;Parent=g7.t1;
LKA1p00001	AUGUSTUS	intron	1161481	1161575	1	+	.	ID=g7.t1.intron1;Parent=g7.t1;
LKA1p00001	AUGUSTUS	CDS	1161576	1162067	0.98	+	0	ID=g7.t1.CDS2;Parent=g7.t1;
LKA1p00001	AUGUSTUS	exon	1161576	1162067	.	+	.	ID=g7.t1.exon2;Parent=g7.t1;
LKA1p00001	AUGUSTUS	stop_codon	1162065	1162067	.	+	0	ID=g7.t1.stop1;Parent=g7.t1;
LKA1p00001	AUGUSTUS	gene	1195251	1196026	.	+	.	ID=g8;
LKA1p00001	AUGUSTUS	mRNA	1195251	1196026	1	+	.	ID=g8.t1;Parent=g8;
LKA1p00001	AUGUSTUS	start_codon	1195251	1195253	.	+	0	ID=g8.t1.start1;Parent=g8.t1;
LKA1p00001	AUGUSTUS	CDS	1195251	1195427	1	+	0	ID=g8.t1.CDS1;Parent=g8.t1;
LKA1p00001	AUGUSTUS	exon	1195251	1195427	.	+	.	ID=g8.t1.exon1;Parent=g8.t1;
LKA1p00001	AUGUSTUS	intron	1195428	1195525	1	+	.	ID=g8.t1.intron1;Parent=g8.t1;
LKA1p00001	AUGUSTUS	CDS	1195526	1196026	1	+	0	ID=g8.t1.CDS2;Parent=g8.t1;
LKA1p00001	AUGUSTUS	exon	1195526	1196026	.	+	.	ID=g8.t1.exon2;Parent=g8.t1;
LKA1p00001	AUGUSTUS	stop_codon	1196024	1196026	.	+	0	ID=g8.t1.stop1;Parent=g8.t1;
LKA1p00001	AUGUSTUS	gene	1264889	1266125	.	-	.	ID=g9;
LKA1p00001	AUGUSTUS	mRNA	1264889	1266125	0.91	-	.	ID=g9.t1;Parent=g9;
LKA1p00001	AUGUSTUS	stop_codon	1264889	1264891	.	-	0	ID=g9.t1.stop1;Parent=g9.t1;
LKA1p00001	AUGUSTUS	CDS	1264889	1265245	0.98	-	0	ID=g9.t1.CDS1;Parent=g9.t1;
LKA1p00001	AUGUSTUS	exon	1264889	1265245	.	-	.	ID=g9.t1.exon1;Parent=g9.t1;
LKA1p00001	AUGUSTUS	intron	1265246	1265498	1	-	.	ID=g9.t1.intron1;Parent=g9.t1;
LKA1p00001	AUGUSTUS	CDS	1265499	1266125	0.93	-	0	ID=g9.t1.CDS2;Parent=g9.t1;
LKA1p00001	AUGUSTUS	exon	1265499	1266125	.	-	.	ID=g9.t1.exon2;Parent=g9.t1;
LKA1p00001	AUGUSTUS	start_codon	1266123	1266125	.	-	0	ID=g9.t1.start1;Parent=g9.t1;
LKA1p00001	AUGUSTUS	gene	1315634	1316399	.	+	.	ID=g10;
LKA1p00001	AUGUSTUS	mRNA	1315634	1316399	1	+	.	ID=g10.t1;Parent=g10;
LKA1p00001	AUGUSTUS	start_codon	1315634	1315636	.	+	0	ID=g10.t1.start1;Parent=g10.t1;
LKA1p00001	AUGUSTUS	CDS	1315634	1315810	1	+	0	ID=g10.t1.CDS1;Parent=g10.t1;
LKA1p00001	AUGUSTUS	exon	1315634	1315810	.	+	.	ID=g10.t1.exon1;Parent=g10.t1;
LKA1p00001	AUGUSTUS	intron	1315811	1315904	1	+	.	ID=g10.t1.intron1;Parent=g10.t1;
LKA1p00001	AUGUSTUS	CDS	1315905	1316399	1	+	0	ID=g10.t1.CDS2;Parent=g10.t1;
LKA1p00001	AUGUSTUS	exon	1315905	1316399	.	+	.	ID=g10.t1.exon2;Parent=g10.t1;
LKA1p00001	AUGUSTUS	stop_codon	1316397	1316399	.	+	0	ID=g10.t1.stop1;Parent=g10.t1;
LKA1p00001	GeneMark.hmm3	gene	1427811	1428210	.	-	.	ID=g11;
LKA1p00001	GeneMark.hmm3	mRNA	1427811	1428210	.	-	.	ID=g11.t1;Parent=g11;
LKA1p00001	GeneMark.hmm3	stop_codon	1427811	1427813	.	-	0	ID=g11.t1.stop1;Parent=g11.t1;
LKA1p00001	GeneMark.hmm3	CDS	1427811	1427848	.	-	2	ID=g11.t1.CDS1;Parent=g11.t1;
LKA1p00001	GeneMark.hmm3	exon	1427811	1427848	.	-	2	ID=g11.t1.exon1;Parent=g11.t1;
LKA1p00001	GeneMark.hmm3	intron	1427849	1427952	.	-	1	ID=g11.t1.intron1;Parent=g11.t1;
LKA1p00001	GeneMark.hmm3	CDS	1427953	1428014	.	-	1	ID=g11.t1.CDS2;Parent=g11.t1;
LKA1p00001	GeneMark.hmm3	exon	1427953	1428014	.	-	1	ID=g11.t1.exon2;Parent=g11.t1;
LKA1p00001	GeneMark.hmm3	intron	1428015	1428112	.	-	2	ID=g11.t1.intron2;Parent=g11.t1;
LKA1p00001	GeneMark.hmm3	CDS	1428113	1428210	.	-	0	ID=g11.t1.CDS3;Parent=g11.t1;
LKA1p00001	GeneMark.hmm3	exon	1428113	1428210	.	-	0	ID=g11.t1.exon3;Parent=g11.t1;
LKA1p00001	GeneMark.hmm3	start_codon	1428208	1428210	.	-	0	ID=g11.t1.start1;Parent=g11.t1;
LKA1p00001	AUGUSTUS	gene	1446991	1447896	.	+	.	ID=g12;
LKA1p00001	AUGUSTUS	mRNA	1446991	1447896	1	+	.	ID=g12.t1;Parent=g12;
LKA1p00001	AUGUSTUS	start_codon	1446991	1446993	.	+	0	ID=g12.t1.start1;Parent=g12.t1;
LKA1p00001	AUGUSTUS	CDS	1446991	1447896	1	+	0	ID=g12.t1.CDS1;Parent=g12.t1;
LKA1p00001	AUGUSTUS	exon	1446991	1447896	.	+	.	ID=g12.t1.exon1;Parent=g12.t1;
LKA1p00001	AUGUSTUS	stop_codon	1447894	1447896	.	+	0	ID=g12.t1.stop1;Parent=g12.t1;
LKA1p00001	AUGUSTUS	gene	1470032	1470289	.	-	.	ID=g13;
LKA1p00001	AUGUSTUS	mRNA	1470032	1470289	1	-	.	ID=g13.t1;Parent=g13;
LKA1p00001	AUGUSTUS	stop_codon	1470032	1470034	.	-	0	ID=g13.t1.stop1;Parent=g13.t1;
LKA1p00001	AUGUSTUS	CDS	1470032	1470289	1	-	0	ID=g13.t1.CDS1;Parent=g13.t1;
LKA1p00001	AUGUSTUS	exon	1470032	1470289	.	-	.	ID=g13.t1.exon1;Parent=g13.t1;
LKA1p00001	AUGUSTUS	start_codon	1470287	1470289	.	-	0	ID=g13.t1.start1;Parent=g13.t1;
LKA1p00001	AUGUSTUS	gene	1471733	1472518	.	-	.	ID=g14;
LKA1p00001	AUGUSTUS	mRNA	1471733	1472518	0.95	-	.	ID=g14.t1;Parent=g14;
LKA1p00001	AUGUSTUS	stop_codon	1471733	1471735	.	-	0	ID=g14.t1.stop1;Parent=g14.t1;
LKA1p00001	AUGUSTUS	CDS	1471733	1471996	1	-	0	ID=g14.t1.CDS1;Parent=g14.t1;
LKA1p00001	AUGUSTUS	exon	1471733	1471996	.	-	.	ID=g14.t1.exon1;Parent=g14.t1;
LKA1p00001	AUGUSTUS	intron	1471997	1472085	1	-	.	ID=g14.t1.intron1;Parent=g14.t1;
LKA1p00001	AUGUSTUS	CDS	1472086	1472211	1	-	0	ID=g14.t1.CDS2;Parent=g14.t1;
LKA1p00001	AUGUSTUS	exon	1472086	1472211	.	-	.	ID=g14.t1.exon2;Parent=g14.t1;
LKA1p00001	AUGUSTUS	intron	1472212	1472341	1	-	.	ID=g14.t1.intron2;Parent=g14.t1;
LKA1p00001	AUGUSTUS	CDS	1472342	1472518	0.95	-	0	ID=g14.t1.CDS3;Parent=g14.t1;
LKA1p00001	AUGUSTUS	exon	1472342	1472518	.	-	.	ID=g14.t1.exon3;Parent=g14.t1;
LKA1p00001	AUGUSTUS	start_codon	1472516	1472518	.	-	0	ID=g14.t1.start1;Parent=g14.t1;
LKA1p00001	AUGUSTUS	gene	1564852	1565757	.	+	.	ID=g15;
LKA1p00001	AUGUSTUS	mRNA	1564852	1565757	1	+	.	ID=g15.t1;Parent=g15;
LKA1p00001	AUGUSTUS	start_codon	1564852	1564854	.	+	0	ID=g15.t1.start1;Parent=g15.t1;
LKA1p00001	AUGUSTUS	CDS	1564852	1565757	1	+	0	ID=g15.t1.CDS1;Parent=g15.t1;
LKA1p00001	AUGUSTUS	exon	1564852	1565757	.	+	.	ID=g15.t1.exon1;Parent=g15.t1;
LKA1p00001	AUGUSTUS	stop_codon	1565755	1565757	.	+	0	ID=g15.t1.stop1;Parent=g15.t1;
LKA1p00001	AUGUSTUS	gene	1682525	1683409	.	+	.	ID=g16;
LKA1p00001	AUGUSTUS	mRNA	1682525	1683409	0.97	+	.	ID=g16.t1;Parent=g16;
LKA1p00001	AUGUSTUS	start_codon	1682525	1682527	.	+	0	ID=g16.t1.start1;Parent=g16.t1;
LKA1p00001	AUGUSTUS	CDS	1682525	1683409	0.97	+	0	ID=g16.t1.CDS1;Parent=g16.t1;
LKA1p00001	AUGUSTUS	exon	1682525	1683409	.	+	.	ID=g16.t1.exon1;Parent=g16.t1;
LKA1p00001	AUGUSTUS	stop_codon	1683407	1683409	.	+	0	ID=g16.t1.stop1;Parent=g16.t1;
LKA1p00001	AUGUSTUS	gene	1765539	1766813	.	+	.	ID=g17;
LKA1p00001	AUGUSTUS	mRNA	1765539	1766813	0.82	+	.	ID=g17.t1;Parent=g17;
LKA1p00001	AUGUSTUS	start_codon	1765539	1765541	.	+	0	ID=g17.t1.start1;Parent=g17.t1;
LKA1p00001	AUGUSTUS	CDS	1765539	1766813	0.82	+	0	ID=g17.t1.CDS1;Parent=g17.t1;
LKA1p00001	AUGUSTUS	exon	1765539	1766813	.	+	.	ID=g17.t1.exon1;Parent=g17.t1;
LKA1p00001	AUGUSTUS	stop_codon	1766811	1766813	.	+	0	ID=g17.t1.stop1;Parent=g17.t1;
LKA1p00001	AUGUSTUS	gene	1838056	1840344	.	+	.	ID=g18;
LKA1p00001	AUGUSTUS	mRNA	1838056	1840344	1	+	.	ID=g18.t1;Parent=g18;
LKA1p00001	AUGUSTUS	start_codon	1838056	1838058	.	+	0	ID=g18.t1.start1;Parent=g18.t1;
LKA1p00001	AUGUSTUS	CDS	1838056	1838206	1	+	0	ID=g18.t1.CDS1;Parent=g18.t1;
LKA1p00001	AUGUSTUS	exon	1838056	1838206	.	+	.	ID=g18.t1.exon1;Parent=g18.t1;
LKA1p00001	AUGUSTUS	intron	1838207	1839291	1	+	.	ID=g18.t1.intron1;Parent=g18.t1;
LKA1p00001	AUGUSTUS	CDS	1839292	1839489	1	+	2	ID=g18.t1.CDS2;Parent=g18.t1;
LKA1p00001	AUGUSTUS	exon	1839292	1839489	.	+	.	ID=g18.t1.exon2;Parent=g18.t1;
LKA1p00001	AUGUSTUS	intron	1839490	1839618	1	+	.	ID=g18.t1.intron2;Parent=g18.t1;
LKA1p00001	AUGUSTUS	CDS	1839619	1839788	1	+	2	ID=g18.t1.CDS3;Parent=g18.t1;
LKA1p00001	AUGUSTUS	exon	1839619	1839788	.	+	.	ID=g18.t1.exon3;Parent=g18.t1;
LKA1p00001	AUGUSTUS	intron	1839789	1839928	1	+	.	ID=g18.t1.intron3;Parent=g18.t1;
LKA1p00001	AUGUSTUS	CDS	1839929	1840190	1	+	0	ID=g18.t1.CDS4;Parent=g18.t1;
LKA1p00001	AUGUSTUS	exon	1839929	1840190	.	+	.	ID=g18.t1.exon4;Parent=g18.t1;
LKA1p00001	AUGUSTUS	intron	1840191	1840312	1	+	.	ID=g18.t1.intron4;Parent=g18.t1;
LKA1p00001	AUGUSTUS	CDS	1840313	1840344	1	+	2	ID=g18.t1.CDS5;Parent=g18.t1;
LKA1p00001	AUGUSTUS	exon	1840313	1840344	.	+	.	ID=g18.t1.exon5;Parent=g18.t1;
LKA1p00001	AUGUSTUS	stop_codon	1840342	1840344	.	+	0	ID=g18.t1.stop1;Parent=g18.t1;
LKA1p00001	GeneMark.hmm3	gene	2061696	2062046	.	+	.	ID=g19;
LKA1p00001	GeneMark.hmm3	mRNA	2061696	2062046	.	+	.	ID=g19.t1;Parent=g19;
LKA1p00001	GeneMark.hmm3	start_codon	2061696	2061698	.	+	0	ID=g19.t1.start1;Parent=g19.t1;
LKA1p00001	GeneMark.hmm3	CDS	2061696	2062046	.	+	0	ID=g19.t1.CDS1;Parent=g19.t1;
LKA1p00001	GeneMark.hmm3	exon	2061696	2062046	.	+	0	ID=g19.t1.exon1;Parent=g19.t1;
LKA1p00001	GeneMark.hmm3	stop_codon	2062044	2062046	.	+	0	ID=g19.t1.stop1;Parent=g19.t1;
LKA1p00001	AUGUSTUS	gene	2071638	2072054	.	-	.	ID=g20;
LKA1p00001	AUGUSTUS	mRNA	2071638	2072054	1	-	.	ID=g20.t1;Parent=g20;
LKA1p00001	AUGUSTUS	stop_codon	2071638	2071640	.	-	0	ID=g20.t1.stop1;Parent=g20.t1;
LKA1p00001	AUGUSTUS	CDS	2071638	2072054	1	-	0	ID=g20.t1.CDS1;Parent=g20.t1;
LKA1p00001	AUGUSTUS	exon	2071638	2072054	.	-	.	ID=g20.t1.exon1;Parent=g20.t1;
LKA1p00001	AUGUSTUS	start_codon	2072052	2072054	.	-	0	ID=g20.t1.start1;Parent=g20.t1;
LKA1p00001	AUGUSTUS	gene	2074280	2074678	.	-	.	ID=g21;
LKA1p00001	AUGUSTUS	mRNA	2074280	2074678	1	-	.	ID=g21.t1;Parent=g21;
LKA1p00001	AUGUSTUS	stop_codon	2074280	2074282	.	-	0	ID=g21.t1.stop1;Parent=g21.t1;
LKA1p00001	AUGUSTUS	CDS	2074280	2074678	1	-	0	ID=g21.t1.CDS1;Parent=g21.t1;
LKA1p00001	AUGUSTUS	exon	2074280	2074678	.	-	.	ID=g21.t1.exon1;Parent=g21.t1;
LKA1p00001	AUGUSTUS	start_codon	2074676	2074678	.	-	0	ID=g21.t1.start1;Parent=g21.t1;
LKA1p00001	AUGUSTUS	gene	2104164	2104899	.	+	.	ID=g22;
LKA1p00001	AUGUSTUS	mRNA	2104164	2104899	1	+	.	ID=g22.t1;Parent=g22;
LKA1p00001	AUGUSTUS	start_codon	2104164	2104166	.	+	0	ID=g22.t1.start1;Parent=g22.t1;
LKA1p00001	AUGUSTUS	CDS	2104164	2104340	1	+	0	ID=g22.t1.CDS1;Parent=g22.t1;
LKA1p00001	AUGUSTUS	exon	2104164	2104340	.	+	.	ID=g22.t1.exon1;Parent=g22.t1;
LKA1p00001	AUGUSTUS	intron	2104341	2104434	1	+	.	ID=g22.t1.intron1;Parent=g22.t1;
LKA1p00001	AUGUSTUS	CDS	2104435	2104899	1	+	0	ID=g22.t1.CDS2;Parent=g22.t1;
LKA1p00001	AUGUSTUS	exon	2104435	2104899	.	+	.	ID=g22.t1.exon2;Parent=g22.t1;
LKA1p00001	AUGUSTUS	stop_codon	2104897	2104899	.	+	0	ID=g22.t1.stop1;Parent=g22.t1;
LKA1p00001	AUGUSTUS	gene	2129020	2129798	.	-	.	ID=g23;
LKA1p00001	AUGUSTUS	mRNA	2129020	2129798	1	-	.	ID=g23.t1;Parent=g23;
LKA1p00001	AUGUSTUS	stop_codon	2129020	2129022	.	-	0	ID=g23.t1.stop1;Parent=g23.t1;
LKA1p00001	AUGUSTUS	CDS	2129020	2129526	1	-	0	ID=g23.t1.CDS1;Parent=g23.t1;
LKA1p00001	AUGUSTUS	exon	2129020	2129526	.	-	.	ID=g23.t1.exon1;Parent=g23.t1;
LKA1p00001	AUGUSTUS	intron	2129527	2129621	1	-	.	ID=g23.t1.intron1;Parent=g23.t1;
LKA1p00001	AUGUSTUS	CDS	2129622	2129798	1	-	0	ID=g23.t1.CDS2;Parent=g23.t1;
LKA1p00001	AUGUSTUS	exon	2129622	2129798	.	-	.	ID=g23.t1.exon2;Parent=g23.t1;
LKA1p00001	AUGUSTUS	start_codon	2129796	2129798	.	-	0	ID=g23.t1.start1;Parent=g23.t1;
LKA1p00001	AUGUSTUS	gene	2352507	2435135	.	-	.	ID=g24;
LKA1p00001	AUGUSTUS	mRNA	2352507	2435135	0.95	-	.	ID=g24.t1;Parent=g24;
LKA1p00001	AUGUSTUS	stop_codon	2352507	2352509	.	-	0	ID=g24.t1.stop1;Parent=g24.t1;
LKA1p00001	AUGUSTUS	CDS	2352507	2352597	0.95	-	1	ID=g24.t1.CDS1;Parent=g24.t1;
LKA1p00001	AUGUSTUS	exon	2352507	2352597	.	-	.	ID=g24.t1.exon1;Parent=g24.t1;
LKA1p00001	AUGUSTUS	intron	2352598	2353053	0.99	-	.	ID=g24.t1.intron1;Parent=g24.t1;
LKA1p00001	AUGUSTUS	CDS	2353054	2353133	0.99	-	0	ID=g24.t1.CDS2;Parent=g24.t1;
LKA1p00001	AUGUSTUS	exon	2353054	2353133	.	-	.	ID=g24.t1.exon2;Parent=g24.t1;
LKA1p00001	AUGUSTUS	intron	2353134	2372114	1	-	.	ID=g24.t1.intron2;Parent=g24.t1;
LKA1p00001	AUGUSTUS	CDS	2372115	2372345	1	-	0	ID=g24.t1.CDS3;Parent=g24.t1;
LKA1p00001	AUGUSTUS	exon	2372115	2372345	.	-	.	ID=g24.t1.exon3;Parent=g24.t1;
LKA1p00001	AUGUSTUS	intron	2372346	2372497	1	-	.	ID=g24.t1.intron3;Parent=g24.t1;
LKA1p00001	AUGUSTUS	CDS	2372498	2372717	1	-	1	ID=g24.t1.CDS4;Parent=g24.t1;
LKA1p00001	AUGUSTUS	exon	2372498	2372717	.	-	.	ID=g24.t1.exon4;Parent=g24.t1;
LKA1p00001	AUGUSTUS	intron	2372718	2380499	1	-	.	ID=g24.t1.intron4;Parent=g24.t1;
LKA1p00001	AUGUSTUS	CDS	2380500	2380621	1	-	0	ID=g24.t1.CDS5;Parent=g24.t1;
LKA1p00001	AUGUSTUS	exon	2380500	2380621	.	-	.	ID=g24.t1.exon5;Parent=g24.t1;
LKA1p00001	AUGUSTUS	intron	2380622	2380802	1	-	.	ID=g24.t1.intron5;Parent=g24.t1;
LKA1p00001	AUGUSTUS	CDS	2380803	2380910	1	-	0	ID=g24.t1.CDS6;Parent=g24.t1;
LKA1p00001	AUGUSTUS	exon	2380803	2380910	.	-	.	ID=g24.t1.exon6;Parent=g24.t1;
LKA1p00001	AUGUSTUS	intron	2380911	2382130	1	-	.	ID=g24.t1.intron6;Parent=g24.t1;
LKA1p00001	AUGUSTUS	CDS	2382131	2382465	1	-	2	ID=g24.t1.CDS7;Parent=g24.t1;
LKA1p00001	AUGUSTUS	exon	2382131	2382465	.	-	.	ID=g24.t1.exon7;Parent=g24.t1;
LKA1p00001	AUGUSTUS	intron	2382466	2412012	1	-	.	ID=g24.t1.intron7;Parent=g24.t1;
LKA1p00001	AUGUSTUS	CDS	2412013	2412106	1	-	0	ID=g24.t1.CDS8;Parent=g24.t1;
LKA1p00001	AUGUSTUS	exon	2412013	2412106	.	-	.	ID=g24.t1.exon8;Parent=g24.t1;
LKA1p00001	AUGUSTUS	intron	2412107	2412389	1	-	.	ID=g24.t1.intron8;Parent=g24.t1;
LKA1p00001	AUGUSTUS	CDS	2412390	2412500	1	-	0	ID=g24.t1.CDS9;Parent=g24.t1;
LKA1p00001	AUGUSTUS	exon	2412390	2412500	.	-	.	ID=g24.t1.exon9;Parent=g24.t1;
LKA1p00001	AUGUSTUS	intron	2412501	2412639	1	-	.	ID=g24.t1.intron9;Parent=g24.t1;
LKA1p00001	AUGUSTUS	CDS	2412640	2412724	1	-	1	ID=g24.t1.CDS10;Parent=g24.t1;
LKA1p00001	AUGUSTUS	exon	2412640	2412724	.	-	.	ID=g24.t1.exon10;Parent=g24.t1;
LKA1p00001	AUGUSTUS	intron	2412725	2413655	1	-	.	ID=g24.t1.intron10;Parent=g24.t1;
LKA1p00001	AUGUSTUS	CDS	2413656	2413781	1	-	1	ID=g24.t1.CDS11;Parent=g24.t1;
LKA1p00001	AUGUSTUS	exon	2413656	2413781	.	-	.	ID=g24.t1.exon11;Parent=g24.t1;
LKA1p00001	AUGUSTUS	intron	2413782	2413976	1	-	.	ID=g24.t1.intron11;Parent=g24.t1;
LKA1p00001	AUGUSTUS	CDS	2413977	2414096	1	-	1	ID=g24.t1.CDS12;Parent=g24.t1;
LKA1p00001	AUGUSTUS	exon	2413977	2414096	.	-	.	ID=g24.t1.exon12;Parent=g24.t1;
LKA1p00001	AUGUSTUS	intron	2414097	2434684	1	-	.	ID=g24.t1.intron12;Parent=g24.t1;
LKA1p00001	AUGUSTUS	CDS	2434685	2434813	1	-	1	ID=g24.t1.CDS13;Parent=g24.t1;
LKA1p00001	AUGUSTUS	exon	2434685	2434813	.	-	.	ID=g24.t1.exon13;Parent=g24.t1;
LKA1p00001	AUGUSTUS	intron	2434814	2434913	1	-	.	ID=g24.t1.intron13;Parent=g24.t1;
LKA1p00001	AUGUSTUS	CDS	2434914	2434999	1	-	0	ID=g24.t1.CDS14;Parent=g24.t1;
LKA1p00001	AUGUSTUS	exon	2434914	2434999	.	-	.	ID=g24.t1.exon14;Parent=g24.t1;
LKA1p00001	AUGUSTUS	intron	2435000	2435111	1	-	.	ID=g24.t1.intron14;Parent=g24.t1;
LKA1p00001	AUGUSTUS	CDS	2435112	2435135	1	-	0	ID=g24.t1.CDS15;Parent=g24.t1;
LKA1p00001	AUGUSTUS	exon	2435112	2435135	.	-	.	ID=g24.t1.exon15;Parent=g24.t1;
LKA1p00001	AUGUSTUS	start_codon	2435133	2435135	.	-	0	ID=g24.t1.start1;Parent=g24.t1;
LKA1p00001	AUGUSTUS	mRNA	2352818	2435135	0.72	-	.	ID=g24.t2;Parent=g24;
LKA1p00001	AUGUSTUS	stop_codon	2352818	2352820	.	-	0	ID=g24.t2.stop1;Parent=g24.t2;
LKA1p00001	AUGUSTUS	CDS	2352818	2352950	0.72	-	1	ID=g24.t2.CDS1;Parent=g24.t2;
LKA1p00001	AUGUSTUS	exon	2352818	2352950	.	-	.	ID=g24.t2.exon1;Parent=g24.t2;
LKA1p00001	AUGUSTUS	intron	2352951	2353053	0.89	-	.	ID=g24.t2.intron1;Parent=g24.t2;
LKA1p00001	AUGUSTUS	CDS	2353054	2353133	0.9	-	0	ID=g24.t2.CDS2;Parent=g24.t2;
LKA1p00001	AUGUSTUS	exon	2353054	2353133	.	-	.	ID=g24.t2.exon2;Parent=g24.t2;
LKA1p00001	AUGUSTUS	intron	2353134	2372114	1	-	.	ID=g24.t2.intron2;Parent=g24.t2;
LKA1p00001	AUGUSTUS	CDS	2372115	2372345	1	-	0	ID=g24.t2.CDS3;Parent=g24.t2;
LKA1p00001	AUGUSTUS	exon	2372115	2372345	.	-	.	ID=g24.t2.exon3;Parent=g24.t2;
LKA1p00001	AUGUSTUS	intron	2372346	2372497	1	-	.	ID=g24.t2.intron3;Parent=g24.t2;
LKA1p00001	AUGUSTUS	CDS	2372498	2372717	1	-	1	ID=g24.t2.CDS4;Parent=g24.t2;
LKA1p00001	AUGUSTUS	exon	2372498	2372717	.	-	.	ID=g24.t2.exon4;Parent=g24.t2;
LKA1p00001	AUGUSTUS	intron	2372718	2380499	1	-	.	ID=g24.t2.intron4;Parent=g24.t2;
LKA1p00001	AUGUSTUS	CDS	2380500	2380621	1	-	0	ID=g24.t2.CDS5;Parent=g24.t2;
LKA1p00001	AUGUSTUS	exon	2380500	2380621	.	-	.	ID=g24.t2.exon5;Parent=g24.t2;
LKA1p00001	AUGUSTUS	intron	2380622	2380802	1	-	.	ID=g24.t2.intron5;Parent=g24.t2;
LKA1p00001	AUGUSTUS	CDS	2380803	2380910	1	-	0	ID=g24.t2.CDS6;Parent=g24.t2;
LKA1p00001	AUGUSTUS	exon	2380803	2380910	.	-	.	ID=g24.t2.exon6;Parent=g24.t2;
LKA1p00001	AUGUSTUS	intron	2380911	2382130	1	-	.	ID=g24.t2.intron6;Parent=g24.t2;
LKA1p00001	AUGUSTUS	CDS	2382131	2382465	1	-	2	ID=g24.t2.CDS7;Parent=g24.t2;
LKA1p00001	AUGUSTUS	exon	2382131	2382465	.	-	.	ID=g24.t2.exon7;Parent=g24.t2;
LKA1p00001	AUGUSTUS	intron	2382466	2412012	1	-	.	ID=g24.t2.intron7;Parent=g24.t2;
LKA1p00001	AUGUSTUS	CDS	2412013	2412106	1	-	0	ID=g24.t2.CDS8;Parent=g24.t2;
LKA1p00001	AUGUSTUS	exon	2412013	2412106	.	-	.	ID=g24.t2.exon8;Parent=g24.t2;
LKA1p00001	AUGUSTUS	intron	2412107	2412389	1	-	.	ID=g24.t2.intron8;Parent=g24.t2;
LKA1p00001	AUGUSTUS	CDS	2412390	2412500	1	-	0	ID=g24.t2.CDS9;Parent=g24.t2;
LKA1p00001	AUGUSTUS	exon	2412390	2412500	.	-	.	ID=g24.t2.exon9;Parent=g24.t2;
LKA1p00001	AUGUSTUS	intron	2412501	2412639	1	-	.	ID=g24.t2.intron9;Parent=g24.t2;
LKA1p00001	AUGUSTUS	CDS	2412640	2412724	1	-	1	ID=g24.t2.CDS10;Parent=g24.t2;
LKA1p00001	AUGUSTUS	exon	2412640	2412724	.	-	.	ID=g24.t2.exon10;Parent=g24.t2;
LKA1p00001	AUGUSTUS	intron	2412725	2413655	1	-	.	ID=g24.t2.intron10;Parent=g24.t2;
LKA1p00001	AUGUSTUS	CDS	2413656	2413781	1	-	1	ID=g24.t2.CDS11;Parent=g24.t2;
LKA1p00001	AUGUSTUS	exon	2413656	2413781	.	-	.	ID=g24.t2.exon11;Parent=g24.t2;
LKA1p00001	AUGUSTUS	intron	2413782	2413976	1	-	.	ID=g24.t2.intron11;Parent=g24.t2;
LKA1p00001	AUGUSTUS	CDS	2413977	2414096	1	-	1	ID=g24.t2.CDS12;Parent=g24.t2;
LKA1p00001	AUGUSTUS	exon	2413977	2414096	.	-	.	ID=g24.t2.exon12;Parent=g24.t2;
LKA1p00001	AUGUSTUS	intron	2414097	2434684	1	-	.	ID=g24.t2.intron12;Parent=g24.t2;
LKA1p00001	AUGUSTUS	CDS	2434685	2434813	1	-	1	ID=g24.t2.CDS13;Parent=g24.t2;
LKA1p00001	AUGUSTUS	exon	2434685	2434813	.	-	.	ID=g24.t2.exon13;Parent=g24.t2;
LKA1p00001	AUGUSTUS	intron	2434814	2434913	1	-	.	ID=g24.t2.intron13;Parent=g24.t2;
LKA1p00001	AUGUSTUS	CDS	2434914	2434999	1	-	0	ID=g24.t2.CDS14;Parent=g24.t2;
LKA1p00001	AUGUSTUS	exon	2434914	2434999	.	-	.	ID=g24.t2.exon14;Parent=g24.t2;
LKA1p00001	AUGUSTUS	intron	2435000	2435111	1	-	.	ID=g24.t2.intron14;Parent=g24.t2;
LKA1p00001	AUGUSTUS	CDS	2435112	2435135	1	-	0	ID=g24.t2.CDS15;Parent=g24.t2;
LKA1p00001	AUGUSTUS	exon	2435112	2435135	.	-	.	ID=g24.t2.exon15;Parent=g24.t2;
LKA1p00001	AUGUSTUS	start_codon	2435133	2435135	.	-	0	ID=g24.t2.start1;Parent=g24.t2;
LKA1p00001	gmst	mRNA	2353050	2413732	.	-	.	ID=g24.t3;Parent=g24;
LKA1p00001	gmst	stop_codon	2353050	2353052	0	-	0	ID=g24.t3.stop1;Parent=g24.t3;
LKA1p00001	gmst	CDS	2353050	2353133	0	-	0	ID=g24.t3.CDS1;Parent=g24.t3;
LKA1p00001	gmst	exon	2353050	2353133	0	-	0	ID=g24.t3.exon1;Parent=g24.t3;
LKA1p00001	gmst	intron	2353134	2372114	0	-	0	ID=g24.t3.intron1;Parent=g24.t3;
LKA1p00001	gmst	CDS	2372115	2372345	0	-	0	ID=g24.t3.CDS2;Parent=g24.t3;
LKA1p00001	gmst	exon	2372115	2372345	0	-	0	ID=g24.t3.exon2;Parent=g24.t3;
LKA1p00001	gmst	intron	2372346	2372497	0	-	0	ID=g24.t3.intron2;Parent=g24.t3;
LKA1p00001	gmst	CDS	2372498	2372717	0	-	1	ID=g24.t3.CDS3;Parent=g24.t3;
LKA1p00001	gmst	exon	2372498	2372717	0	-	1	ID=g24.t3.exon3;Parent=g24.t3;
LKA1p00001	gmst	intron	2372718	2380499	0	-	0	ID=g24.t3.intron3;Parent=g24.t3;
LKA1p00001	gmst	CDS	2380500	2380621	0	-	0	ID=g24.t3.CDS4;Parent=g24.t3;
LKA1p00001	gmst	exon	2380500	2380621	0	-	0	ID=g24.t3.exon4;Parent=g24.t3;
LKA1p00001	gmst	intron	2380622	2380802	0	-	0	ID=g24.t3.intron4;Parent=g24.t3;
LKA1p00001	gmst	CDS	2380803	2380910	0	-	0	ID=g24.t3.CDS5;Parent=g24.t3;
LKA1p00001	gmst	exon	2380803	2380910	0	-	0	ID=g24.t3.exon5;Parent=g24.t3;
LKA1p00001	gmst	intron	2380911	2382130	0	-	0	ID=g24.t3.intron5;Parent=g24.t3;
LKA1p00001	gmst	CDS	2382131	2382465	0	-	2	ID=g24.t3.CDS6;Parent=g24.t3;
LKA1p00001	gmst	exon	2382131	2382465	0	-	2	ID=g24.t3.exon6;Parent=g24.t3;
LKA1p00001	gmst	intron	2382466	2412012	0	-	0	ID=g24.t3.intron6;Parent=g24.t3;
LKA1p00001	gmst	CDS	2412013	2412106	0	-	0	ID=g24.t3.CDS7;Parent=g24.t3;
LKA1p00001	gmst	exon	2412013	2412106	0	-	0	ID=g24.t3.exon7;Parent=g24.t3;
LKA1p00001	gmst	intron	2412107	2412389	0	-	0	ID=g24.t3.intron7;Parent=g24.t3;
LKA1p00001	gmst	CDS	2412390	2412500	0	-	0	ID=g24.t3.CDS8;Parent=g24.t3;
LKA1p00001	gmst	exon	2412390	2412500	0	-	0	ID=g24.t3.exon8;Parent=g24.t3;
LKA1p00001	gmst	intron	2412501	2412639	0	-	0	ID=g24.t3.intron8;Parent=g24.t3;
LKA1p00001	gmst	CDS	2412640	2412724	0	-	1	ID=g24.t3.CDS9;Parent=g24.t3;
LKA1p00001	gmst	exon	2412640	2412724	0	-	1	ID=g24.t3.exon9;Parent=g24.t3;
LKA1p00001	gmst	intron	2412725	2413655	0	-	0	ID=g24.t3.intron9;Parent=g24.t3;
LKA1p00001	gmst	CDS	2413656	2413732	0	-	0	ID=g24.t3.CDS10;Parent=g24.t3;
LKA1p00001	gmst	exon	2413656	2413732	0	-	0	ID=g24.t3.exon10;Parent=g24.t3;
LKA1p00001	gmst	start_codon	2413730	2413732	0	-	0	ID=g24.t3.start1;Parent=g24.t3;
LKA1p00001	gmst	gene	2677893	2761447	.	+	.	ID=g25;
LKA1p00001	gmst	mRNA	2677893	2761447	.	+	.	ID=g25.t1;Parent=g25;
LKA1p00001	gmst	start_codon	2677893	2677895	0	+	0	ID=g25.t1.start1;Parent=g25.t1;
LKA1p00001	gmst	CDS	2677893	2678183	0	+	0	ID=g25.t1.CDS1;Parent=g25.t1;
LKA1p00001	gmst	exon	2677893	2678183	0	+	0	ID=g25.t1.exon1;Parent=g25.t1;
LKA1p00001	gmst	intron	2678184	2760638	0	+	0	ID=g25.t1.intron1;Parent=g25.t1;
LKA1p00001	gmst	CDS	2760639	2760770	0	+	0	ID=g25.t1.CDS2;Parent=g25.t1;
LKA1p00001	gmst	exon	2760639	2760770	0	+	0	ID=g25.t1.exon2;Parent=g25.t1;
LKA1p00001	gmst	intron	2760771	2760880	0	+	0	ID=g25.t1.intron2;Parent=g25.t1;
LKA1p00001	gmst	CDS	2760881	2760997	0	+	0	ID=g25.t1.CDS3;Parent=g25.t1;
LKA1p00001	gmst	exon	2760881	2760997	0	+	0	ID=g25.t1.exon3;Parent=g25.t1;
LKA1p00001	gmst	intron	2760998	2761123	0	+	0	ID=g25.t1.intron3;Parent=g25.t1;
LKA1p00001	gmst	CDS	2761124	2761447	0	+	0	ID=g25.t1.CDS4;Parent=g25.t1;
LKA1p00001	gmst	exon	2761124	2761447	0	+	0	ID=g25.t1.exon4;Parent=g25.t1;
LKA1p00001	gmst	stop_codon	2761445	2761447	0	+	0	ID=g25.t1.stop1;Parent=g25.t1;
LKA1p00001	AUGUSTUS	gene	2949785	3036491	.	+	.	ID=g26;
LKA1p00001	AUGUSTUS	mRNA	2949785	3036491	0.92	+	.	ID=g26.t1;Parent=g26;
LKA1p00001	AUGUSTUS	start_codon	2949785	2949787	.	+	0	ID=g26.t1.start1;Parent=g26.t1;
LKA1p00001	AUGUSTUS	CDS	2949785	2949897	1	+	0	ID=g26.t1.CDS1;Parent=g26.t1;
LKA1p00001	AUGUSTUS	exon	2949785	2949897	.	+	.	ID=g26.t1.exon1;Parent=g26.t1;
LKA1p00001	AUGUSTUS	intron	2949898	3036283	1	+	.	ID=g26.t1.intron1;Parent=g26.t1;
LKA1p00001	AUGUSTUS	CDS	3036284	3036491	0.92	+	1	ID=g26.t1.CDS2;Parent=g26.t1;
LKA1p00001	AUGUSTUS	exon	3036284	3036491	.	+	.	ID=g26.t1.exon2;Parent=g26.t1;
LKA1p00001	AUGUSTUS	stop_codon	3036489	3036491	.	+	0	ID=g26.t1.stop1;Parent=g26.t1;
LKA1p00001	AUGUSTUS	gene	3204921	3230258	.	+	.	ID=g27;
LKA1p00001	AUGUSTUS	mRNA	3204921	3230258	0.86	+	.	ID=g27.t1;Parent=g27;
LKA1p00001	AUGUSTUS	start_codon	3204921	3204923	.	+	0	ID=g27.t1.start1;Parent=g27.t1;
LKA1p00001	AUGUSTUS	CDS	3204921	3205907	1	+	0	ID=g27.t1.CDS1;Parent=g27.t1;
LKA1p00001	AUGUSTUS	exon	3204921	3205907	.	+	.	ID=g27.t1.exon1;Parent=g27.t1;
LKA1p00001	AUGUSTUS	intron	3205908	3230057	1	+	.	ID=g27.t1.intron1;Parent=g27.t1;
LKA1p00001	AUGUSTUS	CDS	3230058	3230258	0.86	+	0	ID=g27.t1.CDS2;Parent=g27.t1;
LKA1p00001	AUGUSTUS	exon	3230058	3230258	.	+	.	ID=g27.t1.exon2;Parent=g27.t1;
LKA1p00001	AUGUSTUS	stop_codon	3230256	3230258	.	+	0	ID=g27.t1.stop1;Parent=g27.t1;
LKA1p00001	AUGUSTUS	gene	3434768	3435073	.	-	.	ID=g28;
LKA1p00001	AUGUSTUS	mRNA	3434768	3435073	1	-	.	ID=g28.t1;Parent=g28;
LKA1p00001	AUGUSTUS	stop_codon	3434768	3434770	.	-	0	ID=g28.t1.stop1;Parent=g28.t1;
LKA1p00001	AUGUSTUS	CDS	3434768	3435073	1	-	0	ID=g28.t1.CDS1;Parent=g28.t1;
LKA1p00001	AUGUSTUS	exon	3434768	3435073	.	-	.	ID=g28.t1.exon1;Parent=g28.t1;
LKA1p00001	AUGUSTUS	start_codon	3435071	3435073	.	-	0	ID=g28.t1.start1;Parent=g28.t1;
LKA1p00001	AUGUSTUS	gene	3522364	3537624	.	-	.	ID=g29;
LKA1p00001	AUGUSTUS	mRNA	3536575	3537624	0.48	-	.	ID=g29.t1;Parent=g29;
LKA1p00001	AUGUSTUS	stop_codon	3536575	3536577	.	-	0	ID=g29.t1.stop1;Parent=g29.t1;
LKA1p00001	AUGUSTUS	CDS	3536575	3537624	0.48	-	0	ID=g29.t1.CDS1;Parent=g29.t1;
LKA1p00001	AUGUSTUS	exon	3536575	3537624	.	-	.	ID=g29.t1.exon1;Parent=g29.t1;
LKA1p00001	AUGUSTUS	start_codon	3537622	3537624	.	-	0	ID=g29.t1.start1;Parent=g29.t1;
LKA1p00001	AUGUSTUS	mRNA	3522364	3537624	0.21	-	.	ID=g29.t2;Parent=g29;
LKA1p00001	AUGUSTUS	stop_codon	3522364	3522366	.	-	0	ID=g29.t2.stop1;Parent=g29.t2;
LKA1p00001	AUGUSTUS	CDS	3522364	3522484	0.36	-	1	ID=g29.t2.CDS1;Parent=g29.t2;
LKA1p00001	AUGUSTUS	exon	3522364	3522484	.	-	.	ID=g29.t2.exon1;Parent=g29.t2;
LKA1p00001	AUGUSTUS	intron	3522485	3535856	0.24	-	.	ID=g29.t2.intron1;Parent=g29.t2;
LKA1p00001	AUGUSTUS	CDS	3535857	3535955	0.43	-	1	ID=g29.t2.CDS2;Parent=g29.t2;
LKA1p00001	AUGUSTUS	exon	3535857	3535955	.	-	.	ID=g29.t2.exon2;Parent=g29.t2;
LKA1p00001	AUGUSTUS	intron	3535956	3536596	0.41	-	.	ID=g29.t2.intron2;Parent=g29.t2;
LKA1p00001	AUGUSTUS	CDS	3536597	3537624	0.73	-	0	ID=g29.t2.CDS3;Parent=g29.t2;
LKA1p00001	AUGUSTUS	exon	3536597	3537624	.	-	.	ID=g29.t2.exon3;Parent=g29.t2;
LKA1p00001	AUGUSTUS	start_codon	3537622	3537624	.	-	0	ID=g29.t2.start1;Parent=g29.t2;
LKA1p00001	AUGUSTUS	gene	3523786	3536003	.	-	.	ID=g30;
LKA1p00001	AUGUSTUS	mRNA	3523786	3536003	0.3	-	.	ID=g30.t1;Parent=g30;
LKA1p00001	AUGUSTUS	stop_codon	3523786	3523788	.	-	0	ID=g30.t1.stop1;Parent=g30.t1;
LKA1p00001	AUGUSTUS	CDS	3523786	3523935	0.31	-	0	ID=g30.t1.CDS1;Parent=g30.t1;
LKA1p00001	AUGUSTUS	exon	3523786	3523935	.	-	.	ID=g30.t1.exon1;Parent=g30.t1;
LKA1p00001	AUGUSTUS	intron	3523936	3535856	0.35	-	.	ID=g30.t1.intron1;Parent=g30.t1;
LKA1p00001	AUGUSTUS	CDS	3535857	3536003	0.31	-	0	ID=g30.t1.CDS2;Parent=g30.t1;
LKA1p00001	AUGUSTUS	exon	3535857	3536003	.	-	.	ID=g30.t1.exon2;Parent=g30.t1;
LKA1p00001	AUGUSTUS	start_codon	3536001	3536003	.	-	0	ID=g30.t1.start1;Parent=g30.t1;
LKA1p00001	AUGUSTUS	gene	3849337	3886817	.	-	.	ID=g31;
LKA1p00001	AUGUSTUS	mRNA	3849337	3886817	0.98	-	.	ID=g31.t1;Parent=g31;
LKA1p00001	AUGUSTUS	stop_codon	3849337	3849339	.	-	0	ID=g31.t1.stop1;Parent=g31.t1;
LKA1p00001	AUGUSTUS	CDS	3849337	3850428	1	-	0	ID=g31.t1.CDS1;Parent=g31.t1;
LKA1p00001	AUGUSTUS	exon	3849337	3850428	.	-	.	ID=g31.t1.exon1;Parent=g31.t1;
LKA1p00001	AUGUSTUS	intron	3850429	3850554	1	-	.	ID=g31.t1.intron1;Parent=g31.t1;
LKA1p00001	AUGUSTUS	CDS	3850555	3850629	1	-	0	ID=g31.t1.CDS2;Parent=g31.t1;
LKA1p00001	AUGUSTUS	exon	3850555	3850629	.	-	.	ID=g31.t1.exon2;Parent=g31.t1;
LKA1p00001	AUGUSTUS	intron	3850630	3852544	1	-	.	ID=g31.t1.intron2;Parent=g31.t1;
LKA1p00001	AUGUSTUS	CDS	3852545	3852661	1	-	0	ID=g31.t1.CDS3;Parent=g31.t1;
LKA1p00001	AUGUSTUS	exon	3852545	3852661	.	-	.	ID=g31.t1.exon3;Parent=g31.t1;
LKA1p00001	AUGUSTUS	intron	3852662	3852898	1	-	.	ID=g31.t1.intron3;Parent=g31.t1;
LKA1p00001	AUGUSTUS	CDS	3852899	3852991	0.99	-	0	ID=g31.t1.CDS4;Parent=g31.t1;
LKA1p00001	AUGUSTUS	exon	3852899	3852991	.	-	.	ID=g31.t1.exon4;Parent=g31.t1;
LKA1p00001	AUGUSTUS	intron	3852992	3870495	0.98	-	.	ID=g31.t1.intron4;Parent=g31.t1;
LKA1p00001	AUGUSTUS	CDS	3870496	3870654	0.98	-	0	ID=g31.t1.CDS5;Parent=g31.t1;
LKA1p00001	AUGUSTUS	exon	3870496	3870654	.	-	.	ID=g31.t1.exon5;Parent=g31.t1;
LKA1p00001	AUGUSTUS	intron	3870655	3871445	1	-	.	ID=g31.t1.intron5;Parent=g31.t1;
LKA1p00001	AUGUSTUS	CDS	3871446	3871595	1	-	0	ID=g31.t1.CDS6;Parent=g31.t1;
LKA1p00001	AUGUSTUS	exon	3871446	3871595	.	-	.	ID=g31.t1.exon6;Parent=g31.t1;
LKA1p00001	AUGUSTUS	intron	3871596	3871843	1	-	.	ID=g31.t1.intron6;Parent=g31.t1;
LKA1p00001	AUGUSTUS	CDS	3871844	3871996	1	-	0	ID=g31.t1.CDS7;Parent=g31.t1;
LKA1p00001	AUGUSTUS	exon	3871844	3871996	.	-	.	ID=g31.t1.exon7;Parent=g31.t1;
LKA1p00001	AUGUSTUS	intron	3871997	3886415	1	-	.	ID=g31.t1.intron7;Parent=g31.t1;
LKA1p00001	AUGUSTUS	CDS	3886416	3886817	1	-	0	ID=g31.t1.CDS8;Parent=g31.t1;
LKA1p00001	AUGUSTUS	exon	3886416	3886817	.	-	.	ID=g31.t1.exon8;Parent=g31.t1;
LKA1p00001	AUGUSTUS	start_codon	3886815	3886817	.	-	0	ID=g31.t1.start1;Parent=g31.t1;
LKA1p00001	AUGUSTUS	mRNA	3849337	3886817	1	-	.	ID=g31.t2;Parent=g31;
LKA1p00001	AUGUSTUS	stop_codon	3849337	3849339	.	-	0	ID=g31.t2.stop1;Parent=g31.t2;
LKA1p00001	AUGUSTUS	CDS	3849337	3850428	1	-	0	ID=g31.t2.CDS1;Parent=g31.t2;
LKA1p00001	AUGUSTUS	exon	3849337	3850428	.	-	.	ID=g31.t2.exon1;Parent=g31.t2;
LKA1p00001	AUGUSTUS	intron	3850429	3850554	1	-	.	ID=g31.t2.intron1;Parent=g31.t2;
LKA1p00001	AUGUSTUS	CDS	3850555	3850629	1	-	0	ID=g31.t2.CDS2;Parent=g31.t2;
LKA1p00001	AUGUSTUS	exon	3850555	3850629	.	-	.	ID=g31.t2.exon2;Parent=g31.t2;
LKA1p00001	AUGUSTUS	intron	3850630	3852544	1	-	.	ID=g31.t2.intron2;Parent=g31.t2;
LKA1p00001	AUGUSTUS	CDS	3852545	3852661	1	-	0	ID=g31.t2.CDS3;Parent=g31.t2;
LKA1p00001	AUGUSTUS	exon	3852545	3852661	.	-	.	ID=g31.t2.exon3;Parent=g31.t2;
LKA1p00001	AUGUSTUS	intron	3852662	3852898	1	-	.	ID=g31.t2.intron3;Parent=g31.t2;
LKA1p00001	AUGUSTUS	CDS	3852899	3852991	1	-	0	ID=g31.t2.CDS4;Parent=g31.t2;
LKA1p00001	AUGUSTUS	exon	3852899	3852991	.	-	.	ID=g31.t2.exon4;Parent=g31.t2;
LKA1p00001	AUGUSTUS	intron	3852992	3870495	1	-	.	ID=g31.t2.intron4;Parent=g31.t2;
LKA1p00001	AUGUSTUS	CDS	3870496	3870654	1	-	0	ID=g31.t2.CDS5;Parent=g31.t2;
LKA1p00001	AUGUSTUS	exon	3870496	3870654	.	-	.	ID=g31.t2.exon5;Parent=g31.t2;
LKA1p00001	AUGUSTUS	intron	3870655	3871445	1	-	.	ID=g31.t2.intron5;Parent=g31.t2;
LKA1p00001	AUGUSTUS	CDS	3871446	3871586	1	-	0	ID=g31.t2.CDS6;Parent=g31.t2;
LKA1p00001	AUGUSTUS	exon	3871446	3871586	.	-	.	ID=g31.t2.exon6;Parent=g31.t2;
LKA1p00001	AUGUSTUS	intron	3871587	3871843	1	-	.	ID=g31.t2.intron6;Parent=g31.t2;
LKA1p00001	AUGUSTUS	CDS	3871844	3871996	1	-	0	ID=g31.t2.CDS7;Parent=g31.t2;
LKA1p00001	AUGUSTUS	exon	3871844	3871996	.	-	.	ID=g31.t2.exon7;Parent=g31.t2;
LKA1p00001	AUGUSTUS	intron	3871997	3886415	1	-	.	ID=g31.t2.intron7;Parent=g31.t2;
LKA1p00001	AUGUSTUS	CDS	3886416	3886817	1	-	0	ID=g31.t2.CDS8;Parent=g31.t2;
LKA1p00001	AUGUSTUS	exon	3886416	3886817	.	-	.	ID=g31.t2.exon8;Parent=g31.t2;
LKA1p00001	AUGUSTUS	start_codon	3886815	3886817	.	-	0	ID=g31.t2.start1;Parent=g31.t2;
LKA1p00001	AUGUSTUS	gene	4004942	4006327	.	+	.	ID=g32;
LKA1p00001	AUGUSTUS	mRNA	4004942	4006327	0.72	+	.	ID=g32.t1;Parent=g32;
LKA1p00001	AUGUSTUS	start_codon	4004942	4004944	.	+	0	ID=g32.t1.start1;Parent=g32.t1;
LKA1p00001	AUGUSTUS	CDS	4004942	4005757	0.75	+	0	ID=g32.t1.CDS1;Parent=g32.t1;
LKA1p00001	AUGUSTUS	exon	4004942	4005757	.	+	.	ID=g32.t1.exon1;Parent=g32.t1;
LKA1p00001	AUGUSTUS	intron	4005758	4005901	0.96	+	.	ID=g32.t1.intron1;Parent=g32.t1;
LKA1p00001	AUGUSTUS	CDS	4005902	4006029	0.96	+	0	ID=g32.t1.CDS2;Parent=g32.t1;
LKA1p00001	AUGUSTUS	exon	4005902	4006029	.	+	.	ID=g32.t1.exon2;Parent=g32.t1;
LKA1p00001	AUGUSTUS	intron	4006030	4006128	1	+	.	ID=g32.t1.intron2;Parent=g32.t1;
LKA1p00001	AUGUSTUS	CDS	4006129	4006327	1	+	1	ID=g32.t1.CDS3;Parent=g32.t1;
LKA1p00001	AUGUSTUS	exon	4006129	4006327	.	+	.	ID=g32.t1.exon3;Parent=g32.t1;
LKA1p00001	AUGUSTUS	stop_codon	4006325	4006327	.	+	0	ID=g32.t1.stop1;Parent=g32.t1;
LKA1p00001	AUGUSTUS	mRNA	4004942	4006327	0.72	+	.	ID=g32.t2;Parent=g32;
LKA1p00001	AUGUSTUS	start_codon	4004942	4004944	.	+	0	ID=g32.t2.start1;Parent=g32.t2;
LKA1p00001	AUGUSTUS	CDS	4004942	4005766	0.76	+	0	ID=g32.t2.CDS1;Parent=g32.t2;
LKA1p00001	AUGUSTUS	exon	4004942	4005766	.	+	.	ID=g32.t2.exon1;Parent=g32.t2;
LKA1p00001	AUGUSTUS	intron	4005767	4005901	0.88	+	.	ID=g32.t2.intron1;Parent=g32.t2;
LKA1p00001	AUGUSTUS	CDS	4005902	4006029	0.91	+	0	ID=g32.t2.CDS2;Parent=g32.t2;
LKA1p00001	AUGUSTUS	exon	4005902	4006029	.	+	.	ID=g32.t2.exon2;Parent=g32.t2;
LKA1p00001	AUGUSTUS	intron	4006030	4006128	1	+	.	ID=g32.t2.intron2;Parent=g32.t2;
LKA1p00001	AUGUSTUS	CDS	4006129	4006327	1	+	1	ID=g32.t2.CDS3;Parent=g32.t2;
LKA1p00001	AUGUSTUS	exon	4006129	4006327	.	+	.	ID=g32.t2.exon3;Parent=g32.t2;
LKA1p00001	AUGUSTUS	stop_codon	4006325	4006327	.	+	0	ID=g32.t2.stop1;Parent=g32.t2;
LKA1p00001	AUGUSTUS	mRNA	4004942	4006327	0.79	+	.	ID=g32.t3;Parent=g32;
LKA1p00001	AUGUSTUS	start_codon	4004942	4004944	.	+	0	ID=g32.t3.start1;Parent=g32.t3;
LKA1p00001	AUGUSTUS	CDS	4004942	4005766	0.8	+	0	ID=g32.t3.CDS1;Parent=g32.t3;
LKA1p00001	AUGUSTUS	exon	4004942	4005766	.	+	.	ID=g32.t3.exon1;Parent=g32.t3;
LKA1p00001	AUGUSTUS	intron	4005767	4005970	0.94	+	.	ID=g32.t3.intron1;Parent=g32.t3;
LKA1p00001	AUGUSTUS	CDS	4005971	4006029	0.96	+	0	ID=g32.t3.CDS2;Parent=g32.t3;
LKA1p00001	AUGUSTUS	exon	4005971	4006029	.	+	.	ID=g32.t3.exon2;Parent=g32.t3;
LKA1p00001	AUGUSTUS	intron	4006030	4006128	1	+	.	ID=g32.t3.intron2;Parent=g32.t3;
LKA1p00001	AUGUSTUS	CDS	4006129	4006327	1	+	1	ID=g32.t3.CDS3;Parent=g32.t3;
LKA1p00001	AUGUSTUS	exon	4006129	4006327	.	+	.	ID=g32.t3.exon3;Parent=g32.t3;
LKA1p00001	AUGUSTUS	stop_codon	4006325	4006327	.	+	0	ID=g32.t3.stop1;Parent=g32.t3;
LKA1p00001	AUGUSTUS	gene	4007665	4008279	.	-	.	ID=g33;
LKA1p00001	AUGUSTUS	mRNA	4007665	4008279	1	-	.	ID=g33.t1;Parent=g33;
LKA1p00001	AUGUSTUS	stop_codon	4007665	4007667	.	-	0	ID=g33.t1.stop1;Parent=g33.t1;
LKA1p00001	AUGUSTUS	CDS	4007665	4007729	1	-	2	ID=g33.t1.CDS1;Parent=g33.t1;
LKA1p00001	AUGUSTUS	exon	4007665	4007729	.	-	.	ID=g33.t1.exon1;Parent=g33.t1;
LKA1p00001	AUGUSTUS	intron	4007730	4007912	1	-	.	ID=g33.t1.intron1;Parent=g33.t1;
LKA1p00001	AUGUSTUS	CDS	4007913	4008062	1	-	2	ID=g33.t1.CDS2;Parent=g33.t1;
LKA1p00001	AUGUSTUS	exon	4007913	4008062	.	-	.	ID=g33.t1.exon2;Parent=g33.t1;
LKA1p00001	AUGUSTUS	intron	4008063	4008188	1	-	.	ID=g33.t1.intron2;Parent=g33.t1;
LKA1p00001	AUGUSTUS	CDS	4008189	4008279	1	-	0	ID=g33.t1.CDS3;Parent=g33.t1;
LKA1p00001	AUGUSTUS	exon	4008189	4008279	.	-	.	ID=g33.t1.exon3;Parent=g33.t1;
LKA1p00001	AUGUSTUS	start_codon	4008277	4008279	.	-	0	ID=g33.t1.start1;Parent=g33.t1;
LKA1p00001	AUGUSTUS	gene	4009796	4010005	.	-	.	ID=g34;
LKA1p00001	AUGUSTUS	mRNA	4009796	4010005	0.96	-	.	ID=g34.t1;Parent=g34;
LKA1p00001	AUGUSTUS	stop_codon	4009796	4009798	.	-	0	ID=g34.t1.stop1;Parent=g34.t1;
LKA1p00001	AUGUSTUS	CDS	4009796	4010005	0.96	-	0	ID=g34.t1.CDS1;Parent=g34.t1;
LKA1p00001	AUGUSTUS	exon	4009796	4010005	.	-	.	ID=g34.t1.exon1;Parent=g34.t1;
LKA1p00001	AUGUSTUS	start_codon	4010003	4010005	.	-	0	ID=g34.t1.start1;Parent=g34.t1;
LKA1p00001	AUGUSTUS	gene	4143503	4153125	.	-	.	ID=g35;
LKA1p00001	AUGUSTUS	mRNA	4143503	4153095	0.9	-	.	ID=g35.t1;Parent=g35;
LKA1p00001	AUGUSTUS	stop_codon	4143503	4143505	.	-	0	ID=g35.t1.stop1;Parent=g35.t1;
LKA1p00001	AUGUSTUS	CDS	4143503	4143730	0.9	-	0	ID=g35.t1.CDS1;Parent=g35.t1;
LKA1p00001	AUGUSTUS	exon	4143503	4143730	.	-	.	ID=g35.t1.exon1;Parent=g35.t1;
LKA1p00001	AUGUSTUS	intron	4143731	4144702	0.9	-	.	ID=g35.t1.intron1;Parent=g35.t1;
LKA1p00001	AUGUSTUS	CDS	4144703	4144792	0.9	-	0	ID=g35.t1.CDS2;Parent=g35.t1;
LKA1p00001	AUGUSTUS	exon	4144703	4144792	.	-	.	ID=g35.t1.exon2;Parent=g35.t1;
LKA1p00001	AUGUSTUS	intron	4144793	4147389	1	-	.	ID=g35.t1.intron2;Parent=g35.t1;
LKA1p00001	AUGUSTUS	CDS	4147390	4147548	1	-	0	ID=g35.t1.CDS3;Parent=g35.t1;
LKA1p00001	AUGUSTUS	exon	4147390	4147548	.	-	.	ID=g35.t1.exon3;Parent=g35.t1;
LKA1p00001	AUGUSTUS	intron	4147549	4147765	1	-	.	ID=g35.t1.intron3;Parent=g35.t1;
LKA1p00001	AUGUSTUS	CDS	4147766	4147924	1	-	0	ID=g35.t1.CDS4;Parent=g35.t1;
LKA1p00001	AUGUSTUS	exon	4147766	4147924	.	-	.	ID=g35.t1.exon4;Parent=g35.t1;
LKA1p00001	AUGUSTUS	intron	4147925	4148278	1	-	.	ID=g35.t1.intron4;Parent=g35.t1;
LKA1p00001	AUGUSTUS	CDS	4148279	4148518	1	-	0	ID=g35.t1.CDS5;Parent=g35.t1;
LKA1p00001	AUGUSTUS	exon	4148279	4148518	.	-	.	ID=g35.t1.exon5;Parent=g35.t1;
LKA1p00001	AUGUSTUS	intron	4148519	4148677	1	-	.	ID=g35.t1.intron5;Parent=g35.t1;
LKA1p00001	AUGUSTUS	CDS	4148678	4152766	1	-	0	ID=g35.t1.CDS6;Parent=g35.t1;
LKA1p00001	AUGUSTUS	exon	4148678	4152766	.	-	.	ID=g35.t1.exon6;Parent=g35.t1;
LKA1p00001	AUGUSTUS	intron	4152767	4153023	1	-	.	ID=g35.t1.intron6;Parent=g35.t1;
LKA1p00001	AUGUSTUS	CDS	4153024	4153095	1	-	0	ID=g35.t1.CDS7;Parent=g35.t1;
LKA1p00001	AUGUSTUS	exon	4153024	4153095	.	-	.	ID=g35.t1.exon7;Parent=g35.t1;
LKA1p00001	AUGUSTUS	start_codon	4153093	4153095	.	-	0	ID=g35.t1.start1;Parent=g35.t1;
LKA1p00001	AUGUSTUS	mRNA	4143503	4153095	0.88	-	.	ID=g35.t2;Parent=g35;
LKA1p00001	AUGUSTUS	stop_codon	4143503	4143505	.	-	0	ID=g35.t2.stop1;Parent=g35.t2;
LKA1p00001	AUGUSTUS	CDS	4143503	4143730	1	-	0	ID=g35.t2.CDS1;Parent=g35.t2;
LKA1p00001	AUGUSTUS	exon	4143503	4143730	.	-	.	ID=g35.t2.exon1;Parent=g35.t2;
LKA1p00001	AUGUSTUS	intron	4143731	4147389	0.88	-	.	ID=g35.t2.intron1;Parent=g35.t2;
LKA1p00001	AUGUSTUS	CDS	4147390	4147548	1	-	0	ID=g35.t2.CDS2;Parent=g35.t2;
LKA1p00001	AUGUSTUS	exon	4147390	4147548	.	-	.	ID=g35.t2.exon2;Parent=g35.t2;
LKA1p00001	AUGUSTUS	intron	4147549	4147765	1	-	.	ID=g35.t2.intron2;Parent=g35.t2;
LKA1p00001	AUGUSTUS	CDS	4147766	4147924	1	-	0	ID=g35.t2.CDS3;Parent=g35.t2;
LKA1p00001	AUGUSTUS	exon	4147766	4147924	.	-	.	ID=g35.t2.exon3;Parent=g35.t2;
LKA1p00001	AUGUSTUS	intron	4147925	4148278	1	-	.	ID=g35.t2.intron3;Parent=g35.t2;
LKA1p00001	AUGUSTUS	CDS	4148279	4148434	1	-	0	ID=g35.t2.CDS4;Parent=g35.t2;
LKA1p00001	AUGUSTUS	exon	4148279	4148434	.	-	.	ID=g35.t2.exon4;Parent=g35.t2;
LKA1p00001	AUGUSTUS	intron	4148435	4148677	1	-	.	ID=g35.t2.intron4;Parent=g35.t2;
LKA1p00001	AUGUSTUS	CDS	4148678	4152766	1	-	0	ID=g35.t2.CDS5;Parent=g35.t2;
LKA1p00001	AUGUSTUS	exon	4148678	4152766	.	-	.	ID=g35.t2.exon5;Parent=g35.t2;
LKA1p00001	AUGUSTUS	intron	4152767	4153023	1	-	.	ID=g35.t2.intron5;Parent=g35.t2;
LKA1p00001	AUGUSTUS	CDS	4153024	4153095	1	-	0	ID=g35.t2.CDS6;Parent=g35.t2;
LKA1p00001	AUGUSTUS	exon	4153024	4153095	.	-	.	ID=g35.t2.exon6;Parent=g35.t2;
LKA1p00001	AUGUSTUS	start_codon	4153093	4153095	.	-	0	ID=g35.t2.start1;Parent=g35.t2;
LKA1p00001	AUGUSTUS	mRNA	4143503	4153095	0.99	-	.	ID=g35.t3;Parent=g35;
LKA1p00001	AUGUSTUS	stop_codon	4143503	4143505	.	-	0	ID=g35.t3.stop1;Parent=g35.t3;
LKA1p00001	AUGUSTUS	CDS	4143503	4143730	0.99	-	0	ID=g35.t3.CDS1;Parent=g35.t3;
LKA1p00001	AUGUSTUS	exon	4143503	4143730	.	-	.	ID=g35.t3.exon1;Parent=g35.t3;
LKA1p00001	AUGUSTUS	intron	4143731	4147389	1	-	.	ID=g35.t3.intron1;Parent=g35.t3;
LKA1p00001	AUGUSTUS	CDS	4147390	4147548	1	-	0	ID=g35.t3.CDS2;Parent=g35.t3;
LKA1p00001	AUGUSTUS	exon	4147390	4147548	.	-	.	ID=g35.t3.exon2;Parent=g35.t3;
LKA1p00001	AUGUSTUS	intron	4147549	4147765	1	-	.	ID=g35.t3.intron2;Parent=g35.t3;
LKA1p00001	AUGUSTUS	CDS	4147766	4147924	1	-	0	ID=g35.t3.CDS3;Parent=g35.t3;
LKA1p00001	AUGUSTUS	exon	4147766	4147924	.	-	.	ID=g35.t3.exon3;Parent=g35.t3;
LKA1p00001	AUGUSTUS	intron	4147925	4148278	1	-	.	ID=g35.t3.intron3;Parent=g35.t3;
LKA1p00001	AUGUSTUS	CDS	4148279	4148518	1	-	0	ID=g35.t3.CDS4;Parent=g35.t3;
LKA1p00001	AUGUSTUS	exon	4148279	4148518	.	-	.	ID=g35.t3.exon4;Parent=g35.t3;
LKA1p00001	AUGUSTUS	intron	4148519	4148677	1	-	.	ID=g35.t3.intron4;Parent=g35.t3;
LKA1p00001	AUGUSTUS	CDS	4148678	4152766	1	-	0	ID=g35.t3.CDS5;Parent=g35.t3;
LKA1p00001	AUGUSTUS	exon	4148678	4152766	.	-	.	ID=g35.t3.exon5;Parent=g35.t3;
LKA1p00001	AUGUSTUS	intron	4152767	4153023	1	-	.	ID=g35.t3.intron5;Parent=g35.t3;
LKA1p00001	AUGUSTUS	CDS	4153024	4153095	1	-	0	ID=g35.t3.CDS6;Parent=g35.t3;
LKA1p00001	AUGUSTUS	exon	4153024	4153095	.	-	.	ID=g35.t3.exon6;Parent=g35.t3;
LKA1p00001	AUGUSTUS	start_codon	4153093	4153095	.	-	0	ID=g35.t3.start1;Parent=g35.t3;
LKA1p00001	gmst	mRNA	4143503	4153125	.	-	.	ID=g35.t4;Parent=g35;
LKA1p00001	gmst	stop_codon	4143503	4143505	0	-	0	ID=g35.t4.stop1;Parent=g35.t4;
LKA1p00001	gmst	CDS	4143503	4143730	0	-	0	ID=g35.t4.CDS1;Parent=g35.t4;
LKA1p00001	gmst	exon	4143503	4143730	0	-	0	ID=g35.t4.exon1;Parent=g35.t4;
LKA1p00001	gmst	intron	4143731	4144702	0	-	0	ID=g35.t4.intron1;Parent=g35.t4;
LKA1p00001	gmst	CDS	4144703	4144792	0	-	0	ID=g35.t4.CDS2;Parent=g35.t4;
LKA1p00001	gmst	exon	4144703	4144792	0	-	0	ID=g35.t4.exon2;Parent=g35.t4;
LKA1p00001	gmst	intron	4144793	4147389	0	-	0	ID=g35.t4.intron2;Parent=g35.t4;
LKA1p00001	gmst	CDS	4147390	4147548	0	-	0	ID=g35.t4.CDS3;Parent=g35.t4;
LKA1p00001	gmst	exon	4147390	4147548	0	-	0	ID=g35.t4.exon3;Parent=g35.t4;
LKA1p00001	gmst	intron	4147549	4147765	0	-	0	ID=g35.t4.intron3;Parent=g35.t4;
LKA1p00001	gmst	CDS	4147766	4147924	0	-	0	ID=g35.t4.CDS4;Parent=g35.t4;
LKA1p00001	gmst	exon	4147766	4147924	0	-	0	ID=g35.t4.exon4;Parent=g35.t4;
LKA1p00001	gmst	intron	4147925	4148278	0	-	0	ID=g35.t4.intron4;Parent=g35.t4;
LKA1p00001	gmst	CDS	4148279	4148518	0	-	0	ID=g35.t4.CDS5;Parent=g35.t4;
LKA1p00001	gmst	exon	4148279	4148518	0	-	0	ID=g35.t4.exon5;Parent=g35.t4;
LKA1p00001	gmst	intron	4148519	4148677	0	-	0	ID=g35.t4.intron5;Parent=g35.t4;
LKA1p00001	gmst	CDS	4148678	4152766	0	-	0	ID=g35.t4.CDS6;Parent=g35.t4;
LKA1p00001	gmst	exon	4148678	4152766	0	-	0	ID=g35.t4.exon6;Parent=g35.t4;
LKA1p00001	gmst	intron	4152767	4153023	0	-	0	ID=g35.t4.intron6;Parent=g35.t4;
LKA1p00001	gmst	CDS	4153024	4153125	0	-	0	ID=g35.t4.CDS7;Parent=g35.t4;
LKA1p00001	gmst	exon	4153024	4153125	0	-	0	ID=g35.t4.exon7;Parent=g35.t4;
LKA1p00001	gmst	start_codon	4153123	4153125	0	-	0	ID=g35.t4.start1;Parent=g35.t4;
LKA1p00001	gmst	mRNA	4143503	4153125	.	-	.	ID=g35.t5;Parent=g35;
LKA1p00001	gmst	stop_codon	4143503	4143505	0	-	0	ID=g35.t5.stop1;Parent=g35.t5;
LKA1p00001	gmst	CDS	4143503	4143730	0	-	0	ID=g35.t5.CDS1;Parent=g35.t5;
LKA1p00001	gmst	exon	4143503	4143730	0	-	0	ID=g35.t5.exon1;Parent=g35.t5;
LKA1p00001	gmst	intron	4143731	4147389	0	-	0	ID=g35.t5.intron1;Parent=g35.t5;
LKA1p00001	gmst	CDS	4147390	4147548	0	-	0	ID=g35.t5.CDS2;Parent=g35.t5;
LKA1p00001	gmst	exon	4147390	4147548	0	-	0	ID=g35.t5.exon2;Parent=g35.t5;
LKA1p00001	gmst	intron	4147549	4147765	0	-	0	ID=g35.t5.intron2;Parent=g35.t5;
LKA1p00001	gmst	CDS	4147766	4147924	0	-	0	ID=g35.t5.CDS3;Parent=g35.t5;
LKA1p00001	gmst	exon	4147766	4147924	0	-	0	ID=g35.t5.exon3;Parent=g35.t5;
LKA1p00001	gmst	intron	4147925	4148278	0	-	0	ID=g35.t5.intron3;Parent=g35.t5;
LKA1p00001	gmst	CDS	4148279	4148434	0	-	0	ID=g35.t5.CDS4;Parent=g35.t5;
LKA1p00001	gmst	exon	4148279	4148434	0	-	0	ID=g35.t5.exon4;Parent=g35.t5;
LKA1p00001	gmst	intron	4148435	4148677	0	-	0	ID=g35.t5.intron4;Parent=g35.t5;
LKA1p00001	gmst	CDS	4148678	4150162	0	-	0	ID=g35.t5.CDS5;Parent=g35.t5;
LKA1p00001	gmst	exon	4148678	4150162	0	-	0	ID=g35.t5.exon5;Parent=g35.t5;
LKA1p00001	gmst	intron	4150163	4150615	0	-	0	ID=g35.t5.intron5;Parent=g35.t5;
LKA1p00001	gmst	CDS	4150616	4152766	0	-	0	ID=g35.t5.CDS6;Parent=g35.t5;
LKA1p00001	gmst	exon	4150616	4152766	0	-	0	ID=g35.t5.exon6;Parent=g35.t5;
LKA1p00001	gmst	intron	4152767	4153023	0	-	0	ID=g35.t5.intron6;Parent=g35.t5;
LKA1p00001	gmst	CDS	4153024	4153125	0	-	0	ID=g35.t5.CDS7;Parent=g35.t5;
LKA1p00001	gmst	exon	4153024	4153125	0	-	0	ID=g35.t5.exon7;Parent=g35.t5;
LKA1p00001	gmst	start_codon	4153123	4153125	0	-	0	ID=g35.t5.start1;Parent=g35.t5;
LKA1p00001	gmst	mRNA	4143503	4153125	.	-	.	ID=g35.t6;Parent=g35;
LKA1p00001	gmst	stop_codon	4143503	4143505	0	-	0	ID=g35.t6.stop1;Parent=g35.t6;
LKA1p00001	gmst	CDS	4143503	4143730	0	-	0	ID=g35.t6.CDS1;Parent=g35.t6;
LKA1p00001	gmst	exon	4143503	4143730	0	-	0	ID=g35.t6.exon1;Parent=g35.t6;
LKA1p00001	gmst	intron	4143731	4147389	0	-	0	ID=g35.t6.intron1;Parent=g35.t6;
LKA1p00001	gmst	CDS	4147390	4147548	0	-	0	ID=g35.t6.CDS2;Parent=g35.t6;
LKA1p00001	gmst	exon	4147390	4147548	0	-	0	ID=g35.t6.exon2;Parent=g35.t6;
LKA1p00001	gmst	intron	4147549	4147765	0	-	0	ID=g35.t6.intron2;Parent=g35.t6;
LKA1p00001	gmst	CDS	4147766	4147924	0	-	0	ID=g35.t6.CDS3;Parent=g35.t6;
LKA1p00001	gmst	exon	4147766	4147924	0	-	0	ID=g35.t6.exon3;Parent=g35.t6;
LKA1p00001	gmst	intron	4147925	4148278	0	-	0	ID=g35.t6.intron3;Parent=g35.t6;
LKA1p00001	gmst	CDS	4148279	4148518	0	-	0	ID=g35.t6.CDS4;Parent=g35.t6;
LKA1p00001	gmst	exon	4148279	4148518	0	-	0	ID=g35.t6.exon4;Parent=g35.t6;
LKA1p00001	gmst	intron	4148519	4148677	0	-	0	ID=g35.t6.intron4;Parent=g35.t6;
LKA1p00001	gmst	CDS	4148678	4152766	0	-	0	ID=g35.t6.CDS5;Parent=g35.t6;
LKA1p00001	gmst	exon	4148678	4152766	0	-	0	ID=g35.t6.exon5;Parent=g35.t6;
LKA1p00001	gmst	intron	4152767	4153023	0	-	0	ID=g35.t6.intron5;Parent=g35.t6;
LKA1p00001	gmst	CDS	4153024	4153125	0	-	0	ID=g35.t6.CDS6;Parent=g35.t6;
LKA1p00001	gmst	exon	4153024	4153125	0	-	0	ID=g35.t6.exon6;Parent=g35.t6;
LKA1p00001	gmst	start_codon	4153123	4153125	0	-	0	ID=g35.t6.start1;Parent=g35.t6;
LKA1p00001	gmst	mRNA	4143503	4153125	.	-	.	ID=g35.t7;Parent=g35;
LKA1p00001	gmst	stop_codon	4143503	4143505	0	-	0	ID=g35.t7.stop1;Parent=g35.t7;
LKA1p00001	gmst	CDS	4143503	4143730	0	-	0	ID=g35.t7.CDS1;Parent=g35.t7;
LKA1p00001	gmst	exon	4143503	4143730	0	-	0	ID=g35.t7.exon1;Parent=g35.t7;
LKA1p00001	gmst	intron	4143731	4144702	0	-	0	ID=g35.t7.intron1;Parent=g35.t7;
LKA1p00001	gmst	CDS	4144703	4144792	0	-	0	ID=g35.t7.CDS2;Parent=g35.t7;
LKA1p00001	gmst	exon	4144703	4144792	0	-	0	ID=g35.t7.exon2;Parent=g35.t7;
LKA1p00001	gmst	intron	4144793	4147389	0	-	0	ID=g35.t7.intron2;Parent=g35.t7;
LKA1p00001	gmst	CDS	4147390	4147548	0	-	0	ID=g35.t7.CDS3;Parent=g35.t7;
LKA1p00001	gmst	exon	4147390	4147548	0	-	0	ID=g35.t7.exon3;Parent=g35.t7;
LKA1p00001	gmst	intron	4147549	4147765	0	-	0	ID=g35.t7.intron3;Parent=g35.t7;
LKA1p00001	gmst	CDS	4147766	4147924	0	-	0	ID=g35.t7.CDS4;Parent=g35.t7;
LKA1p00001	gmst	exon	4147766	4147924	0	-	0	ID=g35.t7.exon4;Parent=g35.t7;
LKA1p00001	gmst	intron	4147925	4148278	0	-	0	ID=g35.t7.intron4;Parent=g35.t7;
LKA1p00001	gmst	CDS	4148279	4148518	0	-	0	ID=g35.t7.CDS5;Parent=g35.t7;
LKA1p00001	gmst	exon	4148279	4148518	0	-	0	ID=g35.t7.exon5;Parent=g35.t7;
LKA1p00001	gmst	intron	4148519	4148677	0	-	0	ID=g35.t7.intron5;Parent=g35.t7;
LKA1p00001	gmst	CDS	4148678	4150205	0	-	1	ID=g35.t7.CDS6;Parent=g35.t7;
LKA1p00001	gmst	exon	4148678	4150205	0	-	1	ID=g35.t7.exon6;Parent=g35.t7;
LKA1p00001	gmst	intron	4150206	4151111	0	-	0	ID=g35.t7.intron6;Parent=g35.t7;
LKA1p00001	gmst	CDS	4151112	4152766	0	-	0	ID=g35.t7.CDS7;Parent=g35.t7;
LKA1p00001	gmst	exon	4151112	4152766	0	-	0	ID=g35.t7.exon7;Parent=g35.t7;
LKA1p00001	gmst	intron	4152767	4153023	0	-	0	ID=g35.t7.intron7;Parent=g35.t7;
LKA1p00001	gmst	CDS	4153024	4153125	0	-	0	ID=g35.t7.CDS8;Parent=g35.t7;
LKA1p00001	gmst	exon	4153024	4153125	0	-	0	ID=g35.t7.exon8;Parent=g35.t7;
LKA1p00001	gmst	start_codon	4153123	4153125	0	-	0	ID=g35.t7.start1;Parent=g35.t7;
LKA1p00001	gmst	mRNA	4143503	4153125	.	-	.	ID=g35.t8;Parent=g35;
LKA1p00001	gmst	stop_codon	4143503	4143505	0	-	0	ID=g35.t8.stop1;Parent=g35.t8;
LKA1p00001	gmst	CDS	4143503	4143730	0	-	0	ID=g35.t8.CDS1;Parent=g35.t8;
LKA1p00001	gmst	exon	4143503	4143730	0	-	0	ID=g35.t8.exon1;Parent=g35.t8;
LKA1p00001	gmst	intron	4143731	4144702	0	-	0	ID=g35.t8.intron1;Parent=g35.t8;
LKA1p00001	gmst	CDS	4144703	4144792	0	-	0	ID=g35.t8.CDS2;Parent=g35.t8;
LKA1p00001	gmst	exon	4144703	4144792	0	-	0	ID=g35.t8.exon2;Parent=g35.t8;
LKA1p00001	gmst	intron	4144793	4147389	0	-	0	ID=g35.t8.intron2;Parent=g35.t8;
LKA1p00001	gmst	CDS	4147390	4147548	0	-	0	ID=g35.t8.CDS3;Parent=g35.t8;
LKA1p00001	gmst	exon	4147390	4147548	0	-	0	ID=g35.t8.exon3;Parent=g35.t8;
LKA1p00001	gmst	intron	4147549	4147765	0	-	0	ID=g35.t8.intron3;Parent=g35.t8;
LKA1p00001	gmst	CDS	4147766	4147924	0	-	0	ID=g35.t8.CDS4;Parent=g35.t8;
LKA1p00001	gmst	exon	4147766	4147924	0	-	0	ID=g35.t8.exon4;Parent=g35.t8;
LKA1p00001	gmst	intron	4147925	4148278	0	-	0	ID=g35.t8.intron4;Parent=g35.t8;
LKA1p00001	gmst	CDS	4148279	4148434	0	-	0	ID=g35.t8.CDS5;Parent=g35.t8;
LKA1p00001	gmst	exon	4148279	4148434	0	-	0	ID=g35.t8.exon5;Parent=g35.t8;
LKA1p00001	gmst	intron	4148435	4148677	0	-	0	ID=g35.t8.intron5;Parent=g35.t8;
LKA1p00001	gmst	CDS	4148678	4150658	0	-	1	ID=g35.t8.CDS6;Parent=g35.t8;
LKA1p00001	gmst	exon	4148678	4150658	0	-	1	ID=g35.t8.exon6;Parent=g35.t8;
LKA1p00001	gmst	intron	4150659	4151111	0	-	0	ID=g35.t8.intron6;Parent=g35.t8;
LKA1p00001	gmst	CDS	4151112	4152766	0	-	0	ID=g35.t8.CDS7;Parent=g35.t8;
LKA1p00001	gmst	exon	4151112	4152766	0	-	0	ID=g35.t8.exon7;Parent=g35.t8;
LKA1p00001	gmst	intron	4152767	4153023	0	-	0	ID=g35.t8.intron7;Parent=g35.t8;
LKA1p00001	gmst	CDS	4153024	4153125	0	-	0	ID=g35.t8.CDS8;Parent=g35.t8;
LKA1p00001	gmst	exon	4153024	4153125	0	-	0	ID=g35.t8.exon8;Parent=g35.t8;
LKA1p00001	gmst	start_codon	4153123	4153125	0	-	0	ID=g35.t8.start1;Parent=g35.t8;
LKA1p00001	gmst	mRNA	4143503	4153125	.	-	.	ID=g35.t9;Parent=g35;
LKA1p00001	gmst	stop_codon	4143503	4143505	0	-	0	ID=g35.t9.stop1;Parent=g35.t9;
LKA1p00001	gmst	CDS	4143503	4143730	0	-	0	ID=g35.t9.CDS1;Parent=g35.t9;
LKA1p00001	gmst	exon	4143503	4143730	0	-	0	ID=g35.t9.exon1;Parent=g35.t9;
LKA1p00001	gmst	intron	4143731	4144702	0	-	0	ID=g35.t9.intron1;Parent=g35.t9;
LKA1p00001	gmst	CDS	4144703	4144792	0	-	0	ID=g35.t9.CDS2;Parent=g35.t9;
LKA1p00001	gmst	exon	4144703	4144792	0	-	0	ID=g35.t9.exon2;Parent=g35.t9;
LKA1p00001	gmst	intron	4144793	4147389	0	-	0	ID=g35.t9.intron2;Parent=g35.t9;
LKA1p00001	gmst	CDS	4147390	4147548	0	-	0	ID=g35.t9.CDS3;Parent=g35.t9;
LKA1p00001	gmst	exon	4147390	4147548	0	-	0	ID=g35.t9.exon3;Parent=g35.t9;
LKA1p00001	gmst	intron	4147549	4147765	0	-	0	ID=g35.t9.intron3;Parent=g35.t9;
LKA1p00001	gmst	CDS	4147766	4147924	0	-	0	ID=g35.t9.CDS4;Parent=g35.t9;
LKA1p00001	gmst	exon	4147766	4147924	0	-	0	ID=g35.t9.exon4;Parent=g35.t9;
LKA1p00001	gmst	intron	4147925	4148278	0	-	0	ID=g35.t9.intron4;Parent=g35.t9;
LKA1p00001	gmst	CDS	4148279	4148518	0	-	0	ID=g35.t9.CDS5;Parent=g35.t9;
LKA1p00001	gmst	exon	4148279	4148518	0	-	0	ID=g35.t9.exon5;Parent=g35.t9;
LKA1p00001	gmst	intron	4148519	4148677	0	-	0	ID=g35.t9.intron5;Parent=g35.t9;
LKA1p00001	gmst	CDS	4148678	4150658	0	-	1	ID=g35.t9.CDS6;Parent=g35.t9;
LKA1p00001	gmst	exon	4148678	4150658	0	-	1	ID=g35.t9.exon6;Parent=g35.t9;
LKA1p00001	gmst	intron	4150659	4151111	0	-	0	ID=g35.t9.intron6;Parent=g35.t9;
LKA1p00001	gmst	CDS	4151112	4152766	0	-	0	ID=g35.t9.CDS7;Parent=g35.t9;
LKA1p00001	gmst	exon	4151112	4152766	0	-	0	ID=g35.t9.exon7;Parent=g35.t9;
LKA1p00001	gmst	intron	4152767	4153023	0	-	0	ID=g35.t9.intron7;Parent=g35.t9;
LKA1p00001	gmst	CDS	4153024	4153125	0	-	0	ID=g35.t9.CDS8;Parent=g35.t9;
LKA1p00001	gmst	exon	4153024	4153125	0	-	0	ID=g35.t9.exon8;Parent=g35.t9;
LKA1p00001	gmst	start_codon	4153123	4153125	0	-	0	ID=g35.t9.start1;Parent=g35.t9;
LKA1p00001	gmst	mRNA	4143503	4153125	.	-	.	ID=g35.t10;Parent=g35;
LKA1p00001	gmst	stop_codon	4143503	4143505	0	-	0	ID=g35.t10.stop1;Parent=g35.t10;
LKA1p00001	gmst	CDS	4143503	4143730	0	-	0	ID=g35.t10.CDS1;Parent=g35.t10;
LKA1p00001	gmst	exon	4143503	4143730	0	-	0	ID=g35.t10.exon1;Parent=g35.t10;
LKA1p00001	gmst	intron	4143731	4144702	0	-	0	ID=g35.t10.intron1;Parent=g35.t10;
LKA1p00001	gmst	CDS	4144703	4144792	0	-	0	ID=g35.t10.CDS2;Parent=g35.t10;
LKA1p00001	gmst	exon	4144703	4144792	0	-	0	ID=g35.t10.exon2;Parent=g35.t10;
LKA1p00001	gmst	intron	4144793	4147389	0	-	0	ID=g35.t10.intron2;Parent=g35.t10;
LKA1p00001	gmst	CDS	4147390	4147548	0	-	0	ID=g35.t10.CDS3;Parent=g35.t10;
LKA1p00001	gmst	exon	4147390	4147548	0	-	0	ID=g35.t10.exon3;Parent=g35.t10;
LKA1p00001	gmst	intron	4147549	4147765	0	-	0	ID=g35.t10.intron3;Parent=g35.t10;
LKA1p00001	gmst	CDS	4147766	4147924	0	-	0	ID=g35.t10.CDS4;Parent=g35.t10;
LKA1p00001	gmst	exon	4147766	4147924	0	-	0	ID=g35.t10.exon4;Parent=g35.t10;
LKA1p00001	gmst	intron	4147925	4148278	0	-	0	ID=g35.t10.intron4;Parent=g35.t10;
LKA1p00001	gmst	CDS	4148279	4148434	0	-	0	ID=g35.t10.CDS5;Parent=g35.t10;
LKA1p00001	gmst	exon	4148279	4148434	0	-	0	ID=g35.t10.exon5;Parent=g35.t10;
LKA1p00001	gmst	intron	4148435	4148677	0	-	0	ID=g35.t10.intron5;Parent=g35.t10;
LKA1p00001	gmst	CDS	4148678	4150162	0	-	0	ID=g35.t10.CDS6;Parent=g35.t10;
LKA1p00001	gmst	exon	4148678	4150162	0	-	0	ID=g35.t10.exon6;Parent=g35.t10;
LKA1p00001	gmst	intron	4150163	4150615	0	-	0	ID=g35.t10.intron6;Parent=g35.t10;
LKA1p00001	gmst	CDS	4150616	4150658	0	-	1	ID=g35.t10.CDS7;Parent=g35.t10;
LKA1p00001	gmst	exon	4150616	4150658	0	-	1	ID=g35.t10.exon7;Parent=g35.t10;
LKA1p00001	gmst	intron	4150659	4151111	0	-	0	ID=g35.t10.intron7;Parent=g35.t10;
LKA1p00001	gmst	CDS	4151112	4152766	0	-	0	ID=g35.t10.CDS8;Parent=g35.t10;
LKA1p00001	gmst	exon	4151112	4152766	0	-	0	ID=g35.t10.exon8;Parent=g35.t10;
LKA1p00001	gmst	intron	4152767	4153023	0	-	0	ID=g35.t10.intron8;Parent=g35.t10;
LKA1p00001	gmst	CDS	4153024	4153125	0	-	0	ID=g35.t10.CDS9;Parent=g35.t10;
LKA1p00001	gmst	exon	4153024	4153125	0	-	0	ID=g35.t10.exon9;Parent=g35.t10;
LKA1p00001	gmst	start_codon	4153123	4153125	0	-	0	ID=g35.t10.start1;Parent=g35.t10;
LKA1p00001	gmst	mRNA	4143503	4153125	.	-	.	ID=g35.t11;Parent=g35;
LKA1p00001	gmst	stop_codon	4143503	4143505	0	-	0	ID=g35.t11.stop1;Parent=g35.t11;
LKA1p00001	gmst	CDS	4143503	4143730	0	-	0	ID=g35.t11.CDS1;Parent=g35.t11;
LKA1p00001	gmst	exon	4143503	4143730	0	-	0	ID=g35.t11.exon1;Parent=g35.t11;
LKA1p00001	gmst	intron	4143731	4144702	0	-	0	ID=g35.t11.intron1;Parent=g35.t11;
LKA1p00001	gmst	CDS	4144703	4144792	0	-	0	ID=g35.t11.CDS2;Parent=g35.t11;
LKA1p00001	gmst	exon	4144703	4144792	0	-	0	ID=g35.t11.exon2;Parent=g35.t11;
LKA1p00001	gmst	intron	4144793	4147389	0	-	0	ID=g35.t11.intron2;Parent=g35.t11;
LKA1p00001	gmst	CDS	4147390	4147548	0	-	0	ID=g35.t11.CDS3;Parent=g35.t11;
LKA1p00001	gmst	exon	4147390	4147548	0	-	0	ID=g35.t11.exon3;Parent=g35.t11;
LKA1p00001	gmst	intron	4147549	4147765	0	-	0	ID=g35.t11.intron3;Parent=g35.t11;
LKA1p00001	gmst	CDS	4147766	4147924	0	-	0	ID=g35.t11.CDS4;Parent=g35.t11;
LKA1p00001	gmst	exon	4147766	4147924	0	-	0	ID=g35.t11.exon4;Parent=g35.t11;
LKA1p00001	gmst	intron	4147925	4148278	0	-	0	ID=g35.t11.intron4;Parent=g35.t11;
LKA1p00001	gmst	CDS	4148279	4148434	0	-	0	ID=g35.t11.CDS5;Parent=g35.t11;
LKA1p00001	gmst	exon	4148279	4148434	0	-	0	ID=g35.t11.exon5;Parent=g35.t11;
LKA1p00001	gmst	intron	4148435	4148677	0	-	0	ID=g35.t11.intron5;Parent=g35.t11;
LKA1p00001	gmst	CDS	4148678	4150205	0	-	1	ID=g35.t11.CDS6;Parent=g35.t11;
LKA1p00001	gmst	exon	4148678	4150205	0	-	1	ID=g35.t11.exon6;Parent=g35.t11;
LKA1p00001	gmst	intron	4150206	4151111	0	-	0	ID=g35.t11.intron6;Parent=g35.t11;
LKA1p00001	gmst	CDS	4151112	4152766	0	-	0	ID=g35.t11.CDS7;Parent=g35.t11;
LKA1p00001	gmst	exon	4151112	4152766	0	-	0	ID=g35.t11.exon7;Parent=g35.t11;
LKA1p00001	gmst	intron	4152767	4153023	0	-	0	ID=g35.t11.intron7;Parent=g35.t11;
LKA1p00001	gmst	CDS	4153024	4153125	0	-	0	ID=g35.t11.CDS8;Parent=g35.t11;
LKA1p00001	gmst	exon	4153024	4153125	0	-	0	ID=g35.t11.exon8;Parent=g35.t11;
LKA1p00001	gmst	start_codon	4153123	4153125	0	-	0	ID=g35.t11.start1;Parent=g35.t11;
LKA1p00001	gmst	mRNA	4143503	4153125	.	-	.	ID=g35.t12;Parent=g35;
LKA1p00001	gmst	stop_codon	4143503	4143505	0	-	0	ID=g35.t12.stop1;Parent=g35.t12;
LKA1p00001	gmst	CDS	4143503	4143730	0	-	0	ID=g35.t12.CDS1;Parent=g35.t12;
LKA1p00001	gmst	exon	4143503	4143730	0	-	0	ID=g35.t12.exon1;Parent=g35.t12;
LKA1p00001	gmst	intron	4143731	4147389	0	-	0	ID=g35.t12.intron1;Parent=g35.t12;
LKA1p00001	gmst	CDS	4147390	4147548	0	-	0	ID=g35.t12.CDS2;Parent=g35.t12;
LKA1p00001	gmst	exon	4147390	4147548	0	-	0	ID=g35.t12.exon2;Parent=g35.t12;
LKA1p00001	gmst	intron	4147549	4147765	0	-	0	ID=g35.t12.intron2;Parent=g35.t12;
LKA1p00001	gmst	CDS	4147766	4147924	0	-	0	ID=g35.t12.CDS3;Parent=g35.t12;
LKA1p00001	gmst	exon	4147766	4147924	0	-	0	ID=g35.t12.exon3;Parent=g35.t12;
LKA1p00001	gmst	intron	4147925	4148278	0	-	0	ID=g35.t12.intron3;Parent=g35.t12;
LKA1p00001	gmst	CDS	4148279	4148434	0	-	0	ID=g35.t12.CDS4;Parent=g35.t12;
LKA1p00001	gmst	exon	4148279	4148434	0	-	0	ID=g35.t12.exon4;Parent=g35.t12;
LKA1p00001	gmst	intron	4148435	4148677	0	-	0	ID=g35.t12.intron4;Parent=g35.t12;
LKA1p00001	gmst	CDS	4148678	4150658	0	-	1	ID=g35.t12.CDS5;Parent=g35.t12;
LKA1p00001	gmst	exon	4148678	4150658	0	-	1	ID=g35.t12.exon5;Parent=g35.t12;
LKA1p00001	gmst	intron	4150659	4151111	0	-	0	ID=g35.t12.intron5;Parent=g35.t12;
LKA1p00001	gmst	CDS	4151112	4152766	0	-	0	ID=g35.t12.CDS6;Parent=g35.t12;
LKA1p00001	gmst	exon	4151112	4152766	0	-	0	ID=g35.t12.exon6;Parent=g35.t12;
LKA1p00001	gmst	intron	4152767	4153023	0	-	0	ID=g35.t12.intron6;Parent=g35.t12;
LKA1p00001	gmst	CDS	4153024	4153125	0	-	0	ID=g35.t12.CDS7;Parent=g35.t12;
LKA1p00001	gmst	exon	4153024	4153125	0	-	0	ID=g35.t12.exon7;Parent=g35.t12;
LKA1p00001	gmst	start_codon	4153123	4153125	0	-	0	ID=g35.t12.start1;Parent=g35.t12;
LKA1p00001	gmst	mRNA	4143503	4153125	.	-	.	ID=g35.t13;Parent=g35;
LKA1p00001	gmst	stop_codon	4143503	4143505	0	-	0	ID=g35.t13.stop1;Parent=g35.t13;
LKA1p00001	gmst	CDS	4143503	4143730	0	-	0	ID=g35.t13.CDS1;Parent=g35.t13;
LKA1p00001	gmst	exon	4143503	4143730	0	-	0	ID=g35.t13.exon1;Parent=g35.t13;
LKA1p00001	gmst	intron	4143731	4147389	0	-	0	ID=g35.t13.intron1;Parent=g35.t13;
LKA1p00001	gmst	CDS	4147390	4147548	0	-	0	ID=g35.t13.CDS2;Parent=g35.t13;
LKA1p00001	gmst	exon	4147390	4147548	0	-	0	ID=g35.t13.exon2;Parent=g35.t13;
LKA1p00001	gmst	intron	4147549	4147765	0	-	0	ID=g35.t13.intron2;Parent=g35.t13;
LKA1p00001	gmst	CDS	4147766	4147924	0	-	0	ID=g35.t13.CDS3;Parent=g35.t13;
LKA1p00001	gmst	exon	4147766	4147924	0	-	0	ID=g35.t13.exon3;Parent=g35.t13;
LKA1p00001	gmst	intron	4147925	4148278	0	-	0	ID=g35.t13.intron3;Parent=g35.t13;
LKA1p00001	gmst	CDS	4148279	4148518	0	-	0	ID=g35.t13.CDS4;Parent=g35.t13;
LKA1p00001	gmst	exon	4148279	4148518	0	-	0	ID=g35.t13.exon4;Parent=g35.t13;
LKA1p00001	gmst	intron	4148519	4148677	0	-	0	ID=g35.t13.intron4;Parent=g35.t13;
LKA1p00001	gmst	CDS	4148678	4150162	0	-	0	ID=g35.t13.CDS5;Parent=g35.t13;
LKA1p00001	gmst	exon	4148678	4150162	0	-	0	ID=g35.t13.exon5;Parent=g35.t13;
LKA1p00001	gmst	intron	4150163	4150615	0	-	0	ID=g35.t13.intron5;Parent=g35.t13;
LKA1p00001	gmst	CDS	4150616	4152766	0	-	0	ID=g35.t13.CDS6;Parent=g35.t13;
LKA1p00001	gmst	exon	4150616	4152766	0	-	0	ID=g35.t13.exon6;Parent=g35.t13;
LKA1p00001	gmst	intron	4152767	4153023	0	-	0	ID=g35.t13.intron6;Parent=g35.t13;
LKA1p00001	gmst	CDS	4153024	4153125	0	-	0	ID=g35.t13.CDS7;Parent=g35.t13;
LKA1p00001	gmst	exon	4153024	4153125	0	-	0	ID=g35.t13.exon7;Parent=g35.t13;
LKA1p00001	gmst	start_codon	4153123	4153125	0	-	0	ID=g35.t13.start1;Parent=g35.t13;
LKA1p00001	gmst	mRNA	4143503	4153125	.	-	.	ID=g35.t14;Parent=g35;
LKA1p00001	gmst	stop_codon	4143503	4143505	0	-	0	ID=g35.t14.stop1;Parent=g35.t14;
LKA1p00001	gmst	CDS	4143503	4143730	0	-	0	ID=g35.t14.CDS1;Parent=g35.t14;
LKA1p00001	gmst	exon	4143503	4143730	0	-	0	ID=g35.t14.exon1;Parent=g35.t14;
LKA1p00001	gmst	intron	4143731	4144702	0	-	0	ID=g35.t14.intron1;Parent=g35.t14;
LKA1p00001	gmst	CDS	4144703	4144792	0	-	0	ID=g35.t14.CDS2;Parent=g35.t14;
LKA1p00001	gmst	exon	4144703	4144792	0	-	0	ID=g35.t14.exon2;Parent=g35.t14;
LKA1p00001	gmst	intron	4144793	4147389	0	-	0	ID=g35.t14.intron2;Parent=g35.t14;
LKA1p00001	gmst	CDS	4147390	4147548	0	-	0	ID=g35.t14.CDS3;Parent=g35.t14;
LKA1p00001	gmst	exon	4147390	4147548	0	-	0	ID=g35.t14.exon3;Parent=g35.t14;
LKA1p00001	gmst	intron	4147549	4147765	0	-	0	ID=g35.t14.intron3;Parent=g35.t14;
LKA1p00001	gmst	CDS	4147766	4147924	0	-	0	ID=g35.t14.CDS4;Parent=g35.t14;
LKA1p00001	gmst	exon	4147766	4147924	0	-	0	ID=g35.t14.exon4;Parent=g35.t14;
LKA1p00001	gmst	intron	4147925	4148278	0	-	0	ID=g35.t14.intron4;Parent=g35.t14;
LKA1p00001	gmst	CDS	4148279	4148518	0	-	0	ID=g35.t14.CDS5;Parent=g35.t14;
LKA1p00001	gmst	exon	4148279	4148518	0	-	0	ID=g35.t14.exon5;Parent=g35.t14;
LKA1p00001	gmst	intron	4148519	4148677	0	-	0	ID=g35.t14.intron5;Parent=g35.t14;
LKA1p00001	gmst	CDS	4148678	4150162	0	-	0	ID=g35.t14.CDS6;Parent=g35.t14;
LKA1p00001	gmst	exon	4148678	4150162	0	-	0	ID=g35.t14.exon6;Parent=g35.t14;
LKA1p00001	gmst	intron	4150163	4150615	0	-	0	ID=g35.t14.intron6;Parent=g35.t14;
LKA1p00001	gmst	CDS	4150616	4150658	0	-	1	ID=g35.t14.CDS7;Parent=g35.t14;
LKA1p00001	gmst	exon	4150616	4150658	0	-	1	ID=g35.t14.exon7;Parent=g35.t14;
LKA1p00001	gmst	intron	4150659	4151111	0	-	0	ID=g35.t14.intron7;Parent=g35.t14;
LKA1p00001	gmst	CDS	4151112	4152766	0	-	0	ID=g35.t14.CDS8;Parent=g35.t14;
LKA1p00001	gmst	exon	4151112	4152766	0	-	0	ID=g35.t14.exon8;Parent=g35.t14;
LKA1p00001	gmst	intron	4152767	4153023	0	-	0	ID=g35.t14.intron8;Parent=g35.t14;
LKA1p00001	gmst	CDS	4153024	4153125	0	-	0	ID=g35.t14.CDS9;Parent=g35.t14;
LKA1p00001	gmst	exon	4153024	4153125	0	-	0	ID=g35.t14.exon9;Parent=g35.t14;
LKA1p00001	gmst	start_codon	4153123	4153125	0	-	0	ID=g35.t14.start1;Parent=g35.t14;
LKA1p00001	gmst	mRNA	4143503	4153125	.	-	.	ID=g35.t15;Parent=g35;
LKA1p00001	gmst	stop_codon	4143503	4143505	0	-	0	ID=g35.t15.stop1;Parent=g35.t15;
LKA1p00001	gmst	CDS	4143503	4143730	0	-	0	ID=g35.t15.CDS1;Parent=g35.t15;
LKA1p00001	gmst	exon	4143503	4143730	0	-	0	ID=g35.t15.exon1;Parent=g35.t15;
LKA1p00001	gmst	intron	4143731	4147389	0	-	0	ID=g35.t15.intron1;Parent=g35.t15;
LKA1p00001	gmst	CDS	4147390	4147548	0	-	0	ID=g35.t15.CDS2;Parent=g35.t15;
LKA1p00001	gmst	exon	4147390	4147548	0	-	0	ID=g35.t15.exon2;Parent=g35.t15;
LKA1p00001	gmst	intron	4147549	4147765	0	-	0	ID=g35.t15.intron2;Parent=g35.t15;
LKA1p00001	gmst	CDS	4147766	4147924	0	-	0	ID=g35.t15.CDS3;Parent=g35.t15;
LKA1p00001	gmst	exon	4147766	4147924	0	-	0	ID=g35.t15.exon3;Parent=g35.t15;
LKA1p00001	gmst	intron	4147925	4148278	0	-	0	ID=g35.t15.intron3;Parent=g35.t15;
LKA1p00001	gmst	CDS	4148279	4148518	0	-	0	ID=g35.t15.CDS4;Parent=g35.t15;
LKA1p00001	gmst	exon	4148279	4148518	0	-	0	ID=g35.t15.exon4;Parent=g35.t15;
LKA1p00001	gmst	intron	4148519	4148677	0	-	0	ID=g35.t15.intron4;Parent=g35.t15;
LKA1p00001	gmst	CDS	4148678	4150205	0	-	1	ID=g35.t15.CDS5;Parent=g35.t15;
LKA1p00001	gmst	exon	4148678	4150205	0	-	1	ID=g35.t15.exon5;Parent=g35.t15;
LKA1p00001	gmst	intron	4150206	4150658	0	-	0	ID=g35.t15.intron5;Parent=g35.t15;
LKA1p00001	gmst	CDS	4150659	4152766	0	-	0	ID=g35.t15.CDS6;Parent=g35.t15;
LKA1p00001	gmst	exon	4150659	4152766	0	-	0	ID=g35.t15.exon6;Parent=g35.t15;
LKA1p00001	gmst	intron	4152767	4153023	0	-	0	ID=g35.t15.intron6;Parent=g35.t15;
LKA1p00001	gmst	CDS	4153024	4153125	0	-	0	ID=g35.t15.CDS7;Parent=g35.t15;
LKA1p00001	gmst	exon	4153024	4153125	0	-	0	ID=g35.t15.exon7;Parent=g35.t15;
LKA1p00001	gmst	start_codon	4153123	4153125	0	-	0	ID=g35.t15.start1;Parent=g35.t15;
LKA1p00001	gmst	mRNA	4143503	4153125	.	-	.	ID=g35.t16;Parent=g35;
LKA1p00001	gmst	stop_codon	4143503	4143505	0	-	0	ID=g35.t16.stop1;Parent=g35.t16;
LKA1p00001	gmst	CDS	4143503	4143730	0	-	0	ID=g35.t16.CDS1;Parent=g35.t16;
LKA1p00001	gmst	exon	4143503	4143730	0	-	0	ID=g35.t16.exon1;Parent=g35.t16;
LKA1p00001	gmst	intron	4143731	4144702	0	-	0	ID=g35.t16.intron1;Parent=g35.t16;
LKA1p00001	gmst	CDS	4144703	4144792	0	-	0	ID=g35.t16.CDS2;Parent=g35.t16;
LKA1p00001	gmst	exon	4144703	4144792	0	-	0	ID=g35.t16.exon2;Parent=g35.t16;
LKA1p00001	gmst	intron	4144793	4147389	0	-	0	ID=g35.t16.intron2;Parent=g35.t16;
LKA1p00001	gmst	CDS	4147390	4147548	0	-	0	ID=g35.t16.CDS3;Parent=g35.t16;
LKA1p00001	gmst	exon	4147390	4147548	0	-	0	ID=g35.t16.exon3;Parent=g35.t16;
LKA1p00001	gmst	intron	4147549	4147765	0	-	0	ID=g35.t16.intron3;Parent=g35.t16;
LKA1p00001	gmst	CDS	4147766	4147924	0	-	0	ID=g35.t16.CDS4;Parent=g35.t16;
LKA1p00001	gmst	exon	4147766	4147924	0	-	0	ID=g35.t16.exon4;Parent=g35.t16;
LKA1p00001	gmst	intron	4147925	4148278	0	-	0	ID=g35.t16.intron4;Parent=g35.t16;
LKA1p00001	gmst	CDS	4148279	4148518	0	-	0	ID=g35.t16.CDS5;Parent=g35.t16;
LKA1p00001	gmst	exon	4148279	4148518	0	-	0	ID=g35.t16.exon5;Parent=g35.t16;
LKA1p00001	gmst	intron	4148519	4148677	0	-	0	ID=g35.t16.intron5;Parent=g35.t16;
LKA1p00001	gmst	CDS	4148678	4150162	0	-	0	ID=g35.t16.CDS6;Parent=g35.t16;
LKA1p00001	gmst	exon	4148678	4150162	0	-	0	ID=g35.t16.exon6;Parent=g35.t16;
LKA1p00001	gmst	intron	4150163	4150615	0	-	0	ID=g35.t16.intron6;Parent=g35.t16;
LKA1p00001	gmst	CDS	4150616	4152766	0	-	0	ID=g35.t16.CDS7;Parent=g35.t16;
LKA1p00001	gmst	exon	4150616	4152766	0	-	0	ID=g35.t16.exon7;Parent=g35.t16;
LKA1p00001	gmst	intron	4152767	4153023	0	-	0	ID=g35.t16.intron7;Parent=g35.t16;
LKA1p00001	gmst	CDS	4153024	4153125	0	-	0	ID=g35.t16.CDS8;Parent=g35.t16;
LKA1p00001	gmst	exon	4153024	4153125	0	-	0	ID=g35.t16.exon8;Parent=g35.t16;
LKA1p00001	gmst	start_codon	4153123	4153125	0	-	0	ID=g35.t16.start1;Parent=g35.t16;
LKA1p00001	gmst	mRNA	4143503	4153125	.	-	.	ID=g35.t17;Parent=g35;
LKA1p00001	gmst	stop_codon	4143503	4143505	0	-	0	ID=g35.t17.stop1;Parent=g35.t17;
LKA1p00001	gmst	CDS	4143503	4143730	0	-	0	ID=g35.t17.CDS1;Parent=g35.t17;
LKA1p00001	gmst	exon	4143503	4143730	0	-	0	ID=g35.t17.exon1;Parent=g35.t17;
LKA1p00001	gmst	intron	4143731	4147389	0	-	0	ID=g35.t17.intron1;Parent=g35.t17;
LKA1p00001	gmst	CDS	4147390	4147548	0	-	0	ID=g35.t17.CDS2;Parent=g35.t17;
LKA1p00001	gmst	exon	4147390	4147548	0	-	0	ID=g35.t17.exon2;Parent=g35.t17;
LKA1p00001	gmst	intron	4147549	4147765	0	-	0	ID=g35.t17.intron2;Parent=g35.t17;
LKA1p00001	gmst	CDS	4147766	4147924	0	-	0	ID=g35.t17.CDS3;Parent=g35.t17;
LKA1p00001	gmst	exon	4147766	4147924	0	-	0	ID=g35.t17.exon3;Parent=g35.t17;
LKA1p00001	gmst	intron	4147925	4148278	0	-	0	ID=g35.t17.intron3;Parent=g35.t17;
LKA1p00001	gmst	CDS	4148279	4148434	0	-	0	ID=g35.t17.CDS4;Parent=g35.t17;
LKA1p00001	gmst	exon	4148279	4148434	0	-	0	ID=g35.t17.exon4;Parent=g35.t17;
LKA1p00001	gmst	intron	4148435	4148677	0	-	0	ID=g35.t17.intron4;Parent=g35.t17;
LKA1p00001	gmst	CDS	4148678	4152766	0	-	0	ID=g35.t17.CDS5;Parent=g35.t17;
LKA1p00001	gmst	exon	4148678	4152766	0	-	0	ID=g35.t17.exon5;Parent=g35.t17;
LKA1p00001	gmst	intron	4152767	4153023	0	-	0	ID=g35.t17.intron5;Parent=g35.t17;
LKA1p00001	gmst	CDS	4153024	4153125	0	-	0	ID=g35.t17.CDS6;Parent=g35.t17;
LKA1p00001	gmst	exon	4153024	4153125	0	-	0	ID=g35.t17.exon6;Parent=g35.t17;
LKA1p00001	gmst	start_codon	4153123	4153125	0	-	0	ID=g35.t17.start1;Parent=g35.t17;
LKA1p00001	gmst	mRNA	4143503	4153125	.	-	.	ID=g35.t18;Parent=g35;
LKA1p00001	gmst	stop_codon	4143503	4143505	0	-	0	ID=g35.t18.stop1;Parent=g35.t18;
LKA1p00001	gmst	CDS	4143503	4143730	0	-	0	ID=g35.t18.CDS1;Parent=g35.t18;
LKA1p00001	gmst	exon	4143503	4143730	0	-	0	ID=g35.t18.exon1;Parent=g35.t18;
LKA1p00001	gmst	intron	4143731	4144702	0	-	0	ID=g35.t18.intron1;Parent=g35.t18;
LKA1p00001	gmst	CDS	4144703	4144792	0	-	0	ID=g35.t18.CDS2;Parent=g35.t18;
LKA1p00001	gmst	exon	4144703	4144792	0	-	0	ID=g35.t18.exon2;Parent=g35.t18;
LKA1p00001	gmst	intron	4144793	4147389	0	-	0	ID=g35.t18.intron2;Parent=g35.t18;
LKA1p00001	gmst	CDS	4147390	4147548	0	-	0	ID=g35.t18.CDS3;Parent=g35.t18;
LKA1p00001	gmst	exon	4147390	4147548	0	-	0	ID=g35.t18.exon3;Parent=g35.t18;
LKA1p00001	gmst	intron	4147549	4147765	0	-	0	ID=g35.t18.intron3;Parent=g35.t18;
LKA1p00001	gmst	CDS	4147766	4147924	0	-	0	ID=g35.t18.CDS4;Parent=g35.t18;
LKA1p00001	gmst	exon	4147766	4147924	0	-	0	ID=g35.t18.exon4;Parent=g35.t18;
LKA1p00001	gmst	intron	4147925	4148278	0	-	0	ID=g35.t18.intron4;Parent=g35.t18;
LKA1p00001	gmst	CDS	4148279	4148518	0	-	0	ID=g35.t18.CDS5;Parent=g35.t18;
LKA1p00001	gmst	exon	4148279	4148518	0	-	0	ID=g35.t18.exon5;Parent=g35.t18;
LKA1p00001	gmst	intron	4148519	4148677	0	-	0	ID=g35.t18.intron5;Parent=g35.t18;
LKA1p00001	gmst	CDS	4148678	4150205	0	-	1	ID=g35.t18.CDS6;Parent=g35.t18;
LKA1p00001	gmst	exon	4148678	4150205	0	-	1	ID=g35.t18.exon6;Parent=g35.t18;
LKA1p00001	gmst	intron	4150206	4150658	0	-	0	ID=g35.t18.intron6;Parent=g35.t18;
LKA1p00001	gmst	CDS	4150659	4152766	0	-	0	ID=g35.t18.CDS7;Parent=g35.t18;
LKA1p00001	gmst	exon	4150659	4152766	0	-	0	ID=g35.t18.exon7;Parent=g35.t18;
LKA1p00001	gmst	intron	4152767	4153023	0	-	0	ID=g35.t18.intron7;Parent=g35.t18;
LKA1p00001	gmst	CDS	4153024	4153125	0	-	0	ID=g35.t18.CDS8;Parent=g35.t18;
LKA1p00001	gmst	exon	4153024	4153125	0	-	0	ID=g35.t18.exon8;Parent=g35.t18;
LKA1p00001	gmst	start_codon	4153123	4153125	0	-	0	ID=g35.t18.start1;Parent=g35.t18;
LKA1p00001	gmst	mRNA	4143503	4153125	.	-	.	ID=g35.t19;Parent=g35;
LKA1p00001	gmst	stop_codon	4143503	4143505	0	-	0	ID=g35.t19.stop1;Parent=g35.t19;
LKA1p00001	gmst	CDS	4143503	4143730	0	-	0	ID=g35.t19.CDS1;Parent=g35.t19;
LKA1p00001	gmst	exon	4143503	4143730	0	-	0	ID=g35.t19.exon1;Parent=g35.t19;
LKA1p00001	gmst	intron	4143731	4147389	0	-	0	ID=g35.t19.intron1;Parent=g35.t19;
LKA1p00001	gmst	CDS	4147390	4147548	0	-	0	ID=g35.t19.CDS2;Parent=g35.t19;
LKA1p00001	gmst	exon	4147390	4147548	0	-	0	ID=g35.t19.exon2;Parent=g35.t19;
LKA1p00001	gmst	intron	4147549	4147765	0	-	0	ID=g35.t19.intron2;Parent=g35.t19;
LKA1p00001	gmst	CDS	4147766	4147924	0	-	0	ID=g35.t19.CDS3;Parent=g35.t19;
LKA1p00001	gmst	exon	4147766	4147924	0	-	0	ID=g35.t19.exon3;Parent=g35.t19;
LKA1p00001	gmst	intron	4147925	4148278	0	-	0	ID=g35.t19.intron3;Parent=g35.t19;
LKA1p00001	gmst	CDS	4148279	4148434	0	-	0	ID=g35.t19.CDS4;Parent=g35.t19;
LKA1p00001	gmst	exon	4148279	4148434	0	-	0	ID=g35.t19.exon4;Parent=g35.t19;
LKA1p00001	gmst	intron	4148435	4148677	0	-	0	ID=g35.t19.intron4;Parent=g35.t19;
LKA1p00001	gmst	CDS	4148678	4150205	0	-	1	ID=g35.t19.CDS5;Parent=g35.t19;
LKA1p00001	gmst	exon	4148678	4150205	0	-	1	ID=g35.t19.exon5;Parent=g35.t19;
LKA1p00001	gmst	intron	4150206	4150658	0	-	0	ID=g35.t19.intron5;Parent=g35.t19;
LKA1p00001	gmst	CDS	4150659	4152766	0	-	0	ID=g35.t19.CDS6;Parent=g35.t19;
LKA1p00001	gmst	exon	4150659	4152766	0	-	0	ID=g35.t19.exon6;Parent=g35.t19;
LKA1p00001	gmst	intron	4152767	4153023	0	-	0	ID=g35.t19.intron6;Parent=g35.t19;
LKA1p00001	gmst	CDS	4153024	4153125	0	-	0	ID=g35.t19.CDS7;Parent=g35.t19;
LKA1p00001	gmst	exon	4153024	4153125	0	-	0	ID=g35.t19.exon7;Parent=g35.t19;
LKA1p00001	gmst	start_codon	4153123	4153125	0	-	0	ID=g35.t19.start1;Parent=g35.t19;
LKA1p00001	gmst	mRNA	4143503	4153125	.	-	.	ID=g35.t20;Parent=g35;
LKA1p00001	gmst	stop_codon	4143503	4143505	0	-	0	ID=g35.t20.stop1;Parent=g35.t20;
LKA1p00001	gmst	CDS	4143503	4143730	0	-	0	ID=g35.t20.CDS1;Parent=g35.t20;
LKA1p00001	gmst	exon	4143503	4143730	0	-	0	ID=g35.t20.exon1;Parent=g35.t20;
LKA1p00001	gmst	intron	4143731	4144702	0	-	0	ID=g35.t20.intron1;Parent=g35.t20;
LKA1p00001	gmst	CDS	4144703	4144792	0	-	0	ID=g35.t20.CDS2;Parent=g35.t20;
LKA1p00001	gmst	exon	4144703	4144792	0	-	0	ID=g35.t20.exon2;Parent=g35.t20;
LKA1p00001	gmst	intron	4144793	4147389	0	-	0	ID=g35.t20.intron2;Parent=g35.t20;
LKA1p00001	gmst	CDS	4147390	4147548	0	-	0	ID=g35.t20.CDS3;Parent=g35.t20;
LKA1p00001	gmst	exon	4147390	4147548	0	-	0	ID=g35.t20.exon3;Parent=g35.t20;
LKA1p00001	gmst	intron	4147549	4147765	0	-	0	ID=g35.t20.intron3;Parent=g35.t20;
LKA1p00001	gmst	CDS	4147766	4147924	0	-	0	ID=g35.t20.CDS4;Parent=g35.t20;
LKA1p00001	gmst	exon	4147766	4147924	0	-	0	ID=g35.t20.exon4;Parent=g35.t20;
LKA1p00001	gmst	intron	4147925	4148278	0	-	0	ID=g35.t20.intron4;Parent=g35.t20;
LKA1p00001	gmst	CDS	4148279	4148434	0	-	0	ID=g35.t20.CDS5;Parent=g35.t20;
LKA1p00001	gmst	exon	4148279	4148434	0	-	0	ID=g35.t20.exon5;Parent=g35.t20;
LKA1p00001	gmst	intron	4148435	4148677	0	-	0	ID=g35.t20.intron5;Parent=g35.t20;
LKA1p00001	gmst	CDS	4148678	4150162	0	-	0	ID=g35.t20.CDS6;Parent=g35.t20;
LKA1p00001	gmst	exon	4148678	4150162	0	-	0	ID=g35.t20.exon6;Parent=g35.t20;
LKA1p00001	gmst	intron	4150163	4150615	0	-	0	ID=g35.t20.intron6;Parent=g35.t20;
LKA1p00001	gmst	CDS	4150616	4152766	0	-	0	ID=g35.t20.CDS7;Parent=g35.t20;
LKA1p00001	gmst	exon	4150616	4152766	0	-	0	ID=g35.t20.exon7;Parent=g35.t20;
LKA1p00001	gmst	intron	4152767	4153023	0	-	0	ID=g35.t20.intron7;Parent=g35.t20;
LKA1p00001	gmst	CDS	4153024	4153125	0	-	0	ID=g35.t20.CDS8;Parent=g35.t20;
LKA1p00001	gmst	exon	4153024	4153125	0	-	0	ID=g35.t20.exon8;Parent=g35.t20;
LKA1p00001	gmst	start_codon	4153123	4153125	0	-	0	ID=g35.t20.start1;Parent=g35.t20;
LKA1p00001	gmst	mRNA	4143503	4153125	.	-	.	ID=g35.t21;Parent=g35;
LKA1p00001	gmst	stop_codon	4143503	4143505	0	-	0	ID=g35.t21.stop1;Parent=g35.t21;
LKA1p00001	gmst	CDS	4143503	4143730	0	-	0	ID=g35.t21.CDS1;Parent=g35.t21;
LKA1p00001	gmst	exon	4143503	4143730	0	-	0	ID=g35.t21.exon1;Parent=g35.t21;
LKA1p00001	gmst	intron	4143731	4144702	0	-	0	ID=g35.t21.intron1;Parent=g35.t21;
LKA1p00001	gmst	CDS	4144703	4144792	0	-	0	ID=g35.t21.CDS2;Parent=g35.t21;
LKA1p00001	gmst	exon	4144703	4144792	0	-	0	ID=g35.t21.exon2;Parent=g35.t21;
LKA1p00001	gmst	intron	4144793	4147389	0	-	0	ID=g35.t21.intron2;Parent=g35.t21;
LKA1p00001	gmst	CDS	4147390	4147548	0	-	0	ID=g35.t21.CDS3;Parent=g35.t21;
LKA1p00001	gmst	exon	4147390	4147548	0	-	0	ID=g35.t21.exon3;Parent=g35.t21;
LKA1p00001	gmst	intron	4147549	4147765	0	-	0	ID=g35.t21.intron3;Parent=g35.t21;
LKA1p00001	gmst	CDS	4147766	4147924	0	-	0	ID=g35.t21.CDS4;Parent=g35.t21;
LKA1p00001	gmst	exon	4147766	4147924	0	-	0	ID=g35.t21.exon4;Parent=g35.t21;
LKA1p00001	gmst	intron	4147925	4148278	0	-	0	ID=g35.t21.intron4;Parent=g35.t21;
LKA1p00001	gmst	CDS	4148279	4148434	0	-	0	ID=g35.t21.CDS5;Parent=g35.t21;
LKA1p00001	gmst	exon	4148279	4148434	0	-	0	ID=g35.t21.exon5;Parent=g35.t21;
LKA1p00001	gmst	intron	4148435	4148677	0	-	0	ID=g35.t21.intron5;Parent=g35.t21;
LKA1p00001	gmst	CDS	4148678	4150205	0	-	1	ID=g35.t21.CDS6;Parent=g35.t21;
LKA1p00001	gmst	exon	4148678	4150205	0	-	1	ID=g35.t21.exon6;Parent=g35.t21;
LKA1p00001	gmst	intron	4150206	4150658	0	-	0	ID=g35.t21.intron6;Parent=g35.t21;
LKA1p00001	gmst	CDS	4150659	4152766	0	-	0	ID=g35.t21.CDS7;Parent=g35.t21;
LKA1p00001	gmst	exon	4150659	4152766	0	-	0	ID=g35.t21.exon7;Parent=g35.t21;
LKA1p00001	gmst	intron	4152767	4153023	0	-	0	ID=g35.t21.intron7;Parent=g35.t21;
LKA1p00001	gmst	CDS	4153024	4153125	0	-	0	ID=g35.t21.CDS8;Parent=g35.t21;
LKA1p00001	gmst	exon	4153024	4153125	0	-	0	ID=g35.t21.exon8;Parent=g35.t21;
LKA1p00001	gmst	start_codon	4153123	4153125	0	-	0	ID=g35.t21.start1;Parent=g35.t21;
LKA1p00001	gmst	mRNA	4143503	4153125	.	-	.	ID=g35.t22;Parent=g35;
LKA1p00001	gmst	stop_codon	4143503	4143505	0	-	0	ID=g35.t22.stop1;Parent=g35.t22;
LKA1p00001	gmst	CDS	4143503	4143730	0	-	0	ID=g35.t22.CDS1;Parent=g35.t22;
LKA1p00001	gmst	exon	4143503	4143730	0	-	0	ID=g35.t22.exon1;Parent=g35.t22;
LKA1p00001	gmst	intron	4143731	4144702	0	-	0	ID=g35.t22.intron1;Parent=g35.t22;
LKA1p00001	gmst	CDS	4144703	4144792	0	-	0	ID=g35.t22.CDS2;Parent=g35.t22;
LKA1p00001	gmst	exon	4144703	4144792	0	-	0	ID=g35.t22.exon2;Parent=g35.t22;
LKA1p00001	gmst	intron	4144793	4147389	0	-	0	ID=g35.t22.intron2;Parent=g35.t22;
LKA1p00001	gmst	CDS	4147390	4147548	0	-	0	ID=g35.t22.CDS3;Parent=g35.t22;
LKA1p00001	gmst	exon	4147390	4147548	0	-	0	ID=g35.t22.exon3;Parent=g35.t22;
LKA1p00001	gmst	intron	4147549	4147765	0	-	0	ID=g35.t22.intron3;Parent=g35.t22;
LKA1p00001	gmst	CDS	4147766	4147924	0	-	0	ID=g35.t22.CDS4;Parent=g35.t22;
LKA1p00001	gmst	exon	4147766	4147924	0	-	0	ID=g35.t22.exon4;Parent=g35.t22;
LKA1p00001	gmst	intron	4147925	4148278	0	-	0	ID=g35.t22.intron4;Parent=g35.t22;
LKA1p00001	gmst	CDS	4148279	4148434	0	-	0	ID=g35.t22.CDS5;Parent=g35.t22;
LKA1p00001	gmst	exon	4148279	4148434	0	-	0	ID=g35.t22.exon5;Parent=g35.t22;
LKA1p00001	gmst	intron	4148435	4148677	0	-	0	ID=g35.t22.intron5;Parent=g35.t22;
LKA1p00001	gmst	CDS	4148678	4152766	0	-	0	ID=g35.t22.CDS6;Parent=g35.t22;
LKA1p00001	gmst	exon	4148678	4152766	0	-	0	ID=g35.t22.exon6;Parent=g35.t22;
LKA1p00001	gmst	intron	4152767	4153023	0	-	0	ID=g35.t22.intron6;Parent=g35.t22;
LKA1p00001	gmst	CDS	4153024	4153125	0	-	0	ID=g35.t22.CDS7;Parent=g35.t22;
LKA1p00001	gmst	exon	4153024	4153125	0	-	0	ID=g35.t22.exon7;Parent=g35.t22;
LKA1p00001	gmst	start_codon	4153123	4153125	0	-	0	ID=g35.t22.start1;Parent=g35.t22;
LKA1p00001	gmst	mRNA	4143503	4153125	.	-	.	ID=g35.t23;Parent=g35;
LKA1p00001	gmst	stop_codon	4143503	4143505	0	-	0	ID=g35.t23.stop1;Parent=g35.t23;
LKA1p00001	gmst	CDS	4143503	4143730	0	-	0	ID=g35.t23.CDS1;Parent=g35.t23;
LKA1p00001	gmst	exon	4143503	4143730	0	-	0	ID=g35.t23.exon1;Parent=g35.t23;
LKA1p00001	gmst	intron	4143731	4147389	0	-	0	ID=g35.t23.intron1;Parent=g35.t23;
LKA1p00001	gmst	CDS	4147390	4147548	0	-	0	ID=g35.t23.CDS2;Parent=g35.t23;
LKA1p00001	gmst	exon	4147390	4147548	0	-	0	ID=g35.t23.exon2;Parent=g35.t23;
LKA1p00001	gmst	intron	4147549	4147765	0	-	0	ID=g35.t23.intron2;Parent=g35.t23;
LKA1p00001	gmst	CDS	4147766	4147924	0	-	0	ID=g35.t23.CDS3;Parent=g35.t23;
LKA1p00001	gmst	exon	4147766	4147924	0	-	0	ID=g35.t23.exon3;Parent=g35.t23;
LKA1p00001	gmst	intron	4147925	4148278	0	-	0	ID=g35.t23.intron3;Parent=g35.t23;
LKA1p00001	gmst	CDS	4148279	4148518	0	-	0	ID=g35.t23.CDS4;Parent=g35.t23;
LKA1p00001	gmst	exon	4148279	4148518	0	-	0	ID=g35.t23.exon4;Parent=g35.t23;
LKA1p00001	gmst	intron	4148519	4148677	0	-	0	ID=g35.t23.intron4;Parent=g35.t23;
LKA1p00001	gmst	CDS	4148678	4150658	0	-	1	ID=g35.t23.CDS5;Parent=g35.t23;
LKA1p00001	gmst	exon	4148678	4150658	0	-	1	ID=g35.t23.exon5;Parent=g35.t23;
LKA1p00001	gmst	intron	4150659	4151111	0	-	0	ID=g35.t23.intron5;Parent=g35.t23;
LKA1p00001	gmst	CDS	4151112	4152766	0	-	0	ID=g35.t23.CDS6;Parent=g35.t23;
LKA1p00001	gmst	exon	4151112	4152766	0	-	0	ID=g35.t23.exon6;Parent=g35.t23;
LKA1p00001	gmst	intron	4152767	4153023	0	-	0	ID=g35.t23.intron6;Parent=g35.t23;
LKA1p00001	gmst	CDS	4153024	4153125	0	-	0	ID=g35.t23.CDS7;Parent=g35.t23;
LKA1p00001	gmst	exon	4153024	4153125	0	-	0	ID=g35.t23.exon7;Parent=g35.t23;
LKA1p00001	gmst	start_codon	4153123	4153125	0	-	0	ID=g35.t23.start1;Parent=g35.t23;
LKA1p00001	AUGUSTUS	gene	4349073	4349459	.	+	.	ID=g36;
LKA1p00001	AUGUSTUS	mRNA	4349073	4349459	0.88	+	.	ID=g36.t1;Parent=g36;
LKA1p00001	AUGUSTUS	start_codon	4349073	4349075	.	+	0	ID=g36.t1.start1;Parent=g36.t1;
LKA1p00001	AUGUSTUS	CDS	4349073	4349459	0.88	+	0	ID=g36.t1.CDS1;Parent=g36.t1;
LKA1p00001	AUGUSTUS	exon	4349073	4349459	.	+	.	ID=g36.t1.exon1;Parent=g36.t1;
LKA1p00001	AUGUSTUS	stop_codon	4349457	4349459	.	+	0	ID=g36.t1.stop1;Parent=g36.t1;
LKA1p00001	AUGUSTUS	gene	4418327	4536128	.	+	.	ID=g37;
LKA1p00001	AUGUSTUS	mRNA	4418327	4536128	1	+	.	ID=g37.t1;Parent=g37;
LKA1p00001	AUGUSTUS	start_codon	4418327	4418329	.	+	0	ID=g37.t1.start1;Parent=g37.t1;
LKA1p00001	AUGUSTUS	CDS	4418327	4418491	1	+	0	ID=g37.t1.CDS1;Parent=g37.t1;
LKA1p00001	AUGUSTUS	exon	4418327	4418491	.	+	.	ID=g37.t1.exon1;Parent=g37.t1;
LKA1p00001	AUGUSTUS	intron	4418492	4460832	1	+	.	ID=g37.t1.intron1;Parent=g37.t1;
LKA1p00001	AUGUSTUS	CDS	4460833	4460896	1	+	0	ID=g37.t1.CDS2;Parent=g37.t1;
LKA1p00001	AUGUSTUS	exon	4460833	4460896	.	+	.	ID=g37.t1.exon2;Parent=g37.t1;
LKA1p00001	AUGUSTUS	intron	4460897	4461158	1	+	.	ID=g37.t1.intron2;Parent=g37.t1;
LKA1p00001	AUGUSTUS	CDS	4461159	4461207	1	+	2	ID=g37.t1.CDS3;Parent=g37.t1;
LKA1p00001	AUGUSTUS	exon	4461159	4461207	.	+	.	ID=g37.t1.exon3;Parent=g37.t1;
LKA1p00001	AUGUSTUS	intron	4461208	4461427	1	+	.	ID=g37.t1.intron3;Parent=g37.t1;
LKA1p00001	AUGUSTUS	CDS	4461428	4461510	1	+	1	ID=g37.t1.CDS4;Parent=g37.t1;
LKA1p00001	AUGUSTUS	exon	4461428	4461510	.	+	.	ID=g37.t1.exon4;Parent=g37.t1;
LKA1p00001	AUGUSTUS	intron	4461511	4461849	1	+	.	ID=g37.t1.intron4;Parent=g37.t1;
LKA1p00001	AUGUSTUS	CDS	4461850	4461944	1	+	2	ID=g37.t1.CDS5;Parent=g37.t1;
LKA1p00001	AUGUSTUS	exon	4461850	4461944	.	+	.	ID=g37.t1.exon5;Parent=g37.t1;
LKA1p00001	AUGUSTUS	intron	4461945	4480865	1	+	.	ID=g37.t1.intron5;Parent=g37.t1;
LKA1p00001	AUGUSTUS	CDS	4480866	4480911	1	+	0	ID=g37.t1.CDS6;Parent=g37.t1;
LKA1p00001	AUGUSTUS	exon	4480866	4480911	.	+	.	ID=g37.t1.exon6;Parent=g37.t1;
LKA1p00001	AUGUSTUS	intron	4480912	4481018	1	+	.	ID=g37.t1.intron6;Parent=g37.t1;
LKA1p00001	AUGUSTUS	CDS	4481019	4481098	1	+	2	ID=g37.t1.CDS7;Parent=g37.t1;
LKA1p00001	AUGUSTUS	exon	4481019	4481098	.	+	.	ID=g37.t1.exon7;Parent=g37.t1;
LKA1p00001	AUGUSTUS	intron	4481099	4535932	1	+	.	ID=g37.t1.intron7;Parent=g37.t1;
LKA1p00001	AUGUSTUS	CDS	4535933	4536018	1	+	0	ID=g37.t1.CDS8;Parent=g37.t1;
LKA1p00001	AUGUSTUS	exon	4535933	4536018	.	+	.	ID=g37.t1.exon8;Parent=g37.t1;
LKA1p00001	AUGUSTUS	intron	4536019	4536115	1	+	.	ID=g37.t1.intron8;Parent=g37.t1;
LKA1p00001	AUGUSTUS	CDS	4536116	4536128	1	+	1	ID=g37.t1.CDS9;Parent=g37.t1;
LKA1p00001	AUGUSTUS	exon	4536116	4536128	.	+	.	ID=g37.t1.exon9;Parent=g37.t1;
LKA1p00001	AUGUSTUS	stop_codon	4536126	4536128	.	+	0	ID=g37.t1.stop1;Parent=g37.t1;
LKA1p00001	AUGUSTUS	mRNA	4418327	4536128	1	+	.	ID=g37.t2;Parent=g37;
LKA1p00001	AUGUSTUS	start_codon	4418327	4418329	.	+	0	ID=g37.t2.start1;Parent=g37.t2;
LKA1p00001	AUGUSTUS	CDS	4418327	4418491	1	+	0	ID=g37.t2.CDS1;Parent=g37.t2;
LKA1p00001	AUGUSTUS	exon	4418327	4418491	.	+	.	ID=g37.t2.exon1;Parent=g37.t2;
LKA1p00001	AUGUSTUS	intron	4418492	4460832	1	+	.	ID=g37.t2.intron1;Parent=g37.t2;
LKA1p00001	AUGUSTUS	CDS	4460833	4460896	1	+	0	ID=g37.t2.CDS2;Parent=g37.t2;
LKA1p00001	AUGUSTUS	exon	4460833	4460896	.	+	.	ID=g37.t2.exon2;Parent=g37.t2;
LKA1p00001	AUGUSTUS	intron	4460897	4461155	1	+	.	ID=g37.t2.intron2;Parent=g37.t2;
LKA1p00001	AUGUSTUS	CDS	4461156	4461207	1	+	2	ID=g37.t2.CDS3;Parent=g37.t2;
LKA1p00001	AUGUSTUS	exon	4461156	4461207	.	+	.	ID=g37.t2.exon3;Parent=g37.t2;
LKA1p00001	AUGUSTUS	intron	4461208	4461427	1	+	.	ID=g37.t2.intron3;Parent=g37.t2;
LKA1p00001	AUGUSTUS	CDS	4461428	4461510	1	+	1	ID=g37.t2.CDS4;Parent=g37.t2;
LKA1p00001	AUGUSTUS	exon	4461428	4461510	.	+	.	ID=g37.t2.exon4;Parent=g37.t2;
LKA1p00001	AUGUSTUS	intron	4461511	4461849	1	+	.	ID=g37.t2.intron4;Parent=g37.t2;
LKA1p00001	AUGUSTUS	CDS	4461850	4461944	1	+	2	ID=g37.t2.CDS5;Parent=g37.t2;
LKA1p00001	AUGUSTUS	exon	4461850	4461944	.	+	.	ID=g37.t2.exon5;Parent=g37.t2;
LKA1p00001	AUGUSTUS	intron	4461945	4480865	1	+	.	ID=g37.t2.intron5;Parent=g37.t2;
LKA1p00001	AUGUSTUS	CDS	4480866	4480911	1	+	0	ID=g37.t2.CDS6;Parent=g37.t2;
LKA1p00001	AUGUSTUS	exon	4480866	4480911	.	+	.	ID=g37.t2.exon6;Parent=g37.t2;
LKA1p00001	AUGUSTUS	intron	4480912	4481018	1	+	.	ID=g37.t2.intron6;Parent=g37.t2;
LKA1p00001	AUGUSTUS	CDS	4481019	4481098	1	+	2	ID=g37.t2.CDS7;Parent=g37.t2;
LKA1p00001	AUGUSTUS	exon	4481019	4481098	.	+	.	ID=g37.t2.exon7;Parent=g37.t2;
LKA1p00001	AUGUSTUS	intron	4481099	4535932	1	+	.	ID=g37.t2.intron7;Parent=g37.t2;
LKA1p00001	AUGUSTUS	CDS	4535933	4536018	1	+	0	ID=g37.t2.CDS8;Parent=g37.t2;
LKA1p00001	AUGUSTUS	exon	4535933	4536018	.	+	.	ID=g37.t2.exon8;Parent=g37.t2;
LKA1p00001	AUGUSTUS	intron	4536019	4536115	1	+	.	ID=g37.t2.intron8;Parent=g37.t2;
LKA1p00001	AUGUSTUS	CDS	4536116	4536128	1	+	1	ID=g37.t2.CDS9;Parent=g37.t2;
LKA1p00001	AUGUSTUS	exon	4536116	4536128	.	+	.	ID=g37.t2.exon9;Parent=g37.t2;
LKA1p00001	AUGUSTUS	stop_codon	4536126	4536128	.	+	0	ID=g37.t2.stop1;Parent=g37.t2;
LKA1p00001	GeneMark.hmm3	gene	5063908	5066385	.	-	.	ID=g38;
LKA1p00001	GeneMark.hmm3	mRNA	5063908	5066385	.	-	.	ID=g38.t1;Parent=g38;
LKA1p00001	GeneMark.hmm3	stop_codon	5063908	5063910	.	-	0	ID=g38.t1.stop1;Parent=g38.t1;
LKA1p00001	GeneMark.hmm3	CDS	5063908	5064023	.	-	2	ID=g38.t1.CDS1;Parent=g38.t1;
LKA1p00001	GeneMark.hmm3	exon	5063908	5064023	.	-	2	ID=g38.t1.exon1;Parent=g38.t1;
LKA1p00001	GeneMark.hmm3	intron	5064024	5064136	.	-	1	ID=g38.t1.intron1;Parent=g38.t1;
LKA1p00001	GeneMark.hmm3	CDS	5064137	5064218	.	-	0	ID=g38.t1.CDS2;Parent=g38.t1;
LKA1p00001	GeneMark.hmm3	exon	5064137	5064218	.	-	0	ID=g38.t1.exon2;Parent=g38.t1;
LKA1p00001	GeneMark.hmm3	intron	5064219	5064321	.	-	0	ID=g38.t1.intron2;Parent=g38.t1;
LKA1p00001	GeneMark.hmm3	CDS	5064322	5064576	.	-	0	ID=g38.t1.CDS3;Parent=g38.t1;
LKA1p00001	GeneMark.hmm3	exon	5064322	5064576	.	-	0	ID=g38.t1.exon3;Parent=g38.t1;
LKA1p00001	GeneMark.hmm3	intron	5064577	5064676	.	-	0	ID=g38.t1.intron3;Parent=g38.t1;
LKA1p00001	GeneMark.hmm3	CDS	5064677	5064826	.	-	0	ID=g38.t1.CDS4;Parent=g38.t1;
LKA1p00001	GeneMark.hmm3	exon	5064677	5064826	.	-	0	ID=g38.t1.exon4;Parent=g38.t1;
LKA1p00001	GeneMark.hmm3	intron	5064827	5064934	.	-	0	ID=g38.t1.intron4;Parent=g38.t1;
LKA1p00001	GeneMark.hmm3	CDS	5064935	5065078	.	-	0	ID=g38.t1.CDS5;Parent=g38.t1;
LKA1p00001	GeneMark.hmm3	exon	5064935	5065078	.	-	0	ID=g38.t1.exon5;Parent=g38.t1;
LKA1p00001	GeneMark.hmm3	intron	5065079	5065231	.	-	0	ID=g38.t1.intron5;Parent=g38.t1;
LKA1p00001	GeneMark.hmm3	CDS	5065232	5065386	.	-	2	ID=g38.t1.CDS6;Parent=g38.t1;
LKA1p00001	GeneMark.hmm3	exon	5065232	5065386	.	-	2	ID=g38.t1.exon6;Parent=g38.t1;
LKA1p00001	GeneMark.hmm3	intron	5065387	5065476	.	-	1	ID=g38.t1.intron6;Parent=g38.t1;
LKA1p00001	GeneMark.hmm3	CDS	5065477	5065538	.	-	1	ID=g38.t1.CDS7;Parent=g38.t1;
LKA1p00001	GeneMark.hmm3	exon	5065477	5065538	.	-	1	ID=g38.t1.exon7;Parent=g38.t1;
LKA1p00001	GeneMark.hmm3	intron	5065539	5065633	.	-	2	ID=g38.t1.intron7;Parent=g38.t1;
LKA1p00001	GeneMark.hmm3	CDS	5065634	5065795	.	-	1	ID=g38.t1.CDS8;Parent=g38.t1;
LKA1p00001	GeneMark.hmm3	exon	5065634	5065795	.	-	1	ID=g38.t1.exon8;Parent=g38.t1;
LKA1p00001	GeneMark.hmm3	intron	5065796	5065972	.	-	2	ID=g38.t1.intron8;Parent=g38.t1;
LKA1p00001	GeneMark.hmm3	CDS	5065973	5066222	.	-	2	ID=g38.t1.CDS9;Parent=g38.t1;
LKA1p00001	GeneMark.hmm3	exon	5065973	5066222	.	-	2	ID=g38.t1.exon9;Parent=g38.t1;
LKA1p00001	GeneMark.hmm3	intron	5066223	5066321	.	-	1	ID=g38.t1.intron9;Parent=g38.t1;
LKA1p00001	GeneMark.hmm3	CDS	5066322	5066385	.	-	0	ID=g38.t1.CDS10;Parent=g38.t1;
LKA1p00001	GeneMark.hmm3	exon	5066322	5066385	.	-	0	ID=g38.t1.exon10;Parent=g38.t1;
LKA1p00001	GeneMark.hmm3	start_codon	5066383	5066385	.	-	0	ID=g38.t1.start1;Parent=g38.t1;
LKA1p00001	AUGUSTUS	gene	5176011	5180295	.	-	.	ID=g39;
LKA1p00001	AUGUSTUS	mRNA	5176011	5180295	1	-	.	ID=g39.t1;Parent=g39;
LKA1p00001	AUGUSTUS	stop_codon	5176011	5176013	.	-	0	ID=g39.t1.stop1;Parent=g39.t1;
LKA1p00001	AUGUSTUS	CDS	5176011	5176168	1	-	2	ID=g39.t1.CDS1;Parent=g39.t1;
LKA1p00001	AUGUSTUS	exon	5176011	5176168	.	-	.	ID=g39.t1.exon1;Parent=g39.t1;
LKA1p00001	AUGUSTUS	intron	5176169	5176298	1	-	.	ID=g39.t1.intron1;Parent=g39.t1;
LKA1p00001	AUGUSTUS	CDS	5176299	5176380	1	-	0	ID=g39.t1.CDS2;Parent=g39.t1;
LKA1p00001	AUGUSTUS	exon	5176299	5176380	.	-	.	ID=g39.t1.exon2;Parent=g39.t1;
LKA1p00001	AUGUSTUS	intron	5176381	5176491	1	-	.	ID=g39.t1.intron2;Parent=g39.t1;
LKA1p00001	AUGUSTUS	CDS	5176492	5176746	1	-	0	ID=g39.t1.CDS3;Parent=g39.t1;
LKA1p00001	AUGUSTUS	exon	5176492	5176746	.	-	.	ID=g39.t1.exon3;Parent=g39.t1;
LKA1p00001	AUGUSTUS	intron	5176747	5176843	1	-	.	ID=g39.t1.intron3;Parent=g39.t1;
LKA1p00001	AUGUSTUS	CDS	5176844	5176993	1	-	0	ID=g39.t1.CDS4;Parent=g39.t1;
LKA1p00001	AUGUSTUS	exon	5176844	5176993	.	-	.	ID=g39.t1.exon4;Parent=g39.t1;
LKA1p00001	AUGUSTUS	intron	5176994	5178701	1	-	.	ID=g39.t1.intron4;Parent=g39.t1;
LKA1p00001	AUGUSTUS	CDS	5178702	5178845	1	-	0	ID=g39.t1.CDS5;Parent=g39.t1;
LKA1p00001	AUGUSTUS	exon	5178702	5178845	.	-	.	ID=g39.t1.exon5;Parent=g39.t1;
LKA1p00001	AUGUSTUS	intron	5178846	5178979	1	-	.	ID=g39.t1.intron5;Parent=g39.t1;
LKA1p00001	AUGUSTUS	CDS	5178980	5179134	1	-	2	ID=g39.t1.CDS6;Parent=g39.t1;
LKA1p00001	AUGUSTUS	exon	5178980	5179134	.	-	.	ID=g39.t1.exon6;Parent=g39.t1;
LKA1p00001	AUGUSTUS	intron	5179135	5179472	1	-	.	ID=g39.t1.intron6;Parent=g39.t1;
LKA1p00001	AUGUSTUS	CDS	5179473	5179534	1	-	1	ID=g39.t1.CDS7;Parent=g39.t1;
LKA1p00001	AUGUSTUS	exon	5179473	5179534	.	-	.	ID=g39.t1.exon7;Parent=g39.t1;
LKA1p00001	AUGUSTUS	intron	5179535	5179633	1	-	.	ID=g39.t1.intron7;Parent=g39.t1;
LKA1p00001	AUGUSTUS	CDS	5179634	5179774	1	-	1	ID=g39.t1.CDS8;Parent=g39.t1;
LKA1p00001	AUGUSTUS	exon	5179634	5179774	.	-	.	ID=g39.t1.exon8;Parent=g39.t1;
LKA1p00001	AUGUSTUS	intron	5179775	5179885	1	-	.	ID=g39.t1.intron8;Parent=g39.t1;
LKA1p00001	AUGUSTUS	CDS	5179886	5180135	1	-	2	ID=g39.t1.CDS9;Parent=g39.t1;
LKA1p00001	AUGUSTUS	exon	5179886	5180135	.	-	.	ID=g39.t1.exon9;Parent=g39.t1;
LKA1p00001	AUGUSTUS	intron	5180136	5180243	1	-	.	ID=g39.t1.intron9;Parent=g39.t1;
LKA1p00001	AUGUSTUS	CDS	5180244	5180295	1	-	0	ID=g39.t1.CDS10;Parent=g39.t1;
LKA1p00001	AUGUSTUS	exon	5180244	5180295	.	-	.	ID=g39.t1.exon10;Parent=g39.t1;
LKA1p00001	AUGUSTUS	start_codon	5180293	5180295	.	-	0	ID=g39.t1.start1;Parent=g39.t1;
LKA1p00001	GeneMark.hmm3	gene	5468340	5470280	.	-	.	ID=g40;
LKA1p00001	GeneMark.hmm3	mRNA	5468340	5470280	.	-	.	ID=g40.t1;Parent=g40;
LKA1p00001	GeneMark.hmm3	stop_codon	5468340	5468342	.	-	0	ID=g40.t1.stop1;Parent=g40.t1;
LKA1p00001	GeneMark.hmm3	CDS	5468340	5468447	.	-	0	ID=g40.t1.CDS1;Parent=g40.t1;
LKA1p00001	GeneMark.hmm3	exon	5468340	5468447	.	-	0	ID=g40.t1.exon1;Parent=g40.t1;
LKA1p00001	GeneMark.hmm3	intron	5468448	5468563	.	-	0	ID=g40.t1.intron1;Parent=g40.t1;
LKA1p00001	GeneMark.hmm3	CDS	5468564	5468674	.	-	0	ID=g40.t1.CDS2;Parent=g40.t1;
LKA1p00001	GeneMark.hmm3	exon	5468564	5468674	.	-	0	ID=g40.t1.exon2;Parent=g40.t1;
LKA1p00001	GeneMark.hmm3	intron	5468675	5470199	.	-	0	ID=g40.t1.intron2;Parent=g40.t1;
LKA1p00001	GeneMark.hmm3	CDS	5470200	5470280	.	-	0	ID=g40.t1.CDS3;Parent=g40.t1;
LKA1p00001	GeneMark.hmm3	exon	5470200	5470280	.	-	0	ID=g40.t1.exon3;Parent=g40.t1;
LKA1p00001	GeneMark.hmm3	start_codon	5470278	5470280	.	-	0	ID=g40.t1.start1;Parent=g40.t1;
LKA1p00001	gmst	gene	5558636	5562260	.	-	.	ID=g41;
LKA1p00001	gmst	mRNA	5558636	5562260	.	-	.	ID=g41.t1;Parent=g41;
LKA1p00001	gmst	stop_codon	5558636	5558638	0	-	0	ID=g41.t1.stop1;Parent=g41.t1;
LKA1p00001	gmst	CDS	5558636	5558895	0	-	2	ID=g41.t1.CDS1;Parent=g41.t1;
LKA1p00001	gmst	exon	5558636	5558895	0	-	2	ID=g41.t1.exon1;Parent=g41.t1;
LKA1p00001	gmst	intron	5558896	5559029	0	-	0	ID=g41.t1.intron1;Parent=g41.t1;
LKA1p00001	gmst	CDS	5559030	5559111	0	-	0	ID=g41.t1.CDS2;Parent=g41.t1;
LKA1p00001	gmst	exon	5559030	5559111	0	-	0	ID=g41.t1.exon2;Parent=g41.t1;
LKA1p00001	gmst	intron	5559112	5559210	0	-	0	ID=g41.t1.intron2;Parent=g41.t1;
LKA1p00001	gmst	CDS	5559211	5559465	0	-	0	ID=g41.t1.CDS3;Parent=g41.t1;
LKA1p00001	gmst	exon	5559211	5559465	0	-	0	ID=g41.t1.exon3;Parent=g41.t1;
LKA1p00001	gmst	intron	5559466	5559571	0	-	0	ID=g41.t1.intron3;Parent=g41.t1;
LKA1p00001	gmst	CDS	5559572	5559721	0	-	0	ID=g41.t1.CDS4;Parent=g41.t1;
LKA1p00001	gmst	exon	5559572	5559721	0	-	0	ID=g41.t1.exon4;Parent=g41.t1;
LKA1p00001	gmst	intron	5559722	5559824	0	-	0	ID=g41.t1.intron4;Parent=g41.t1;
LKA1p00001	gmst	CDS	5559825	5559968	0	-	0	ID=g41.t1.CDS5;Parent=g41.t1;
LKA1p00001	gmst	exon	5559825	5559968	0	-	0	ID=g41.t1.exon5;Parent=g41.t1;
LKA1p00001	gmst	intron	5559969	5560088	0	-	0	ID=g41.t1.intron5;Parent=g41.t1;
LKA1p00001	gmst	CDS	5560089	5560243	0	-	2	ID=g41.t1.CDS6;Parent=g41.t1;
LKA1p00001	gmst	exon	5560089	5560243	0	-	2	ID=g41.t1.exon6;Parent=g41.t1;
LKA1p00001	gmst	intron	5560244	5561358	0	-	0	ID=g41.t1.intron6;Parent=g41.t1;
LKA1p00001	gmst	CDS	5561359	5561420	0	-	1	ID=g41.t1.CDS7;Parent=g41.t1;
LKA1p00001	gmst	exon	5561359	5561420	0	-	1	ID=g41.t1.exon7;Parent=g41.t1;
LKA1p00001	gmst	intron	5561421	5561515	0	-	0	ID=g41.t1.intron7;Parent=g41.t1;
LKA1p00001	gmst	CDS	5561516	5561674	0	-	1	ID=g41.t1.CDS8;Parent=g41.t1;
LKA1p00001	gmst	exon	5561516	5561674	0	-	1	ID=g41.t1.exon8;Parent=g41.t1;
LKA1p00001	gmst	intron	5561675	5561815	0	-	0	ID=g41.t1.intron8;Parent=g41.t1;
LKA1p00001	gmst	CDS	5561816	5562065	0	-	2	ID=g41.t1.CDS9;Parent=g41.t1;
LKA1p00001	gmst	exon	5561816	5562065	0	-	2	ID=g41.t1.exon9;Parent=g41.t1;
LKA1p00001	gmst	intron	5562066	5562187	0	-	0	ID=g41.t1.intron9;Parent=g41.t1;
LKA1p00001	gmst	CDS	5562188	5562260	0	-	0	ID=g41.t1.CDS10;Parent=g41.t1;
LKA1p00001	gmst	exon	5562188	5562260	0	-	0	ID=g41.t1.exon10;Parent=g41.t1;
LKA1p00001	gmst	start_codon	5562258	5562260	0	-	0	ID=g41.t1.start1;Parent=g41.t1;
LKA1p00001	gmst	gene	5740369	5743330	.	-	.	ID=g42;
LKA1p00001	gmst	mRNA	5740369	5743330	.	-	.	ID=g42.t1;Parent=g42;
LKA1p00001	gmst	stop_codon	5740369	5740371	0	-	0	ID=g42.t1.stop1;Parent=g42.t1;
LKA1p00001	gmst	CDS	5740369	5740492	0	-	1	ID=g42.t1.CDS1;Parent=g42.t1;
LKA1p00001	gmst	exon	5740369	5740492	0	-	1	ID=g42.t1.exon1;Parent=g42.t1;
LKA1p00001	gmst	intron	5740493	5740633	0	-	0	ID=g42.t1.intron1;Parent=g42.t1;
LKA1p00001	gmst	CDS	5740634	5741034	0	-	0	ID=g42.t1.CDS2;Parent=g42.t1;
LKA1p00001	gmst	exon	5740634	5741034	0	-	0	ID=g42.t1.exon2;Parent=g42.t1;
LKA1p00001	gmst	intron	5741035	5741209	0	-	0	ID=g42.t1.intron2;Parent=g42.t1;
LKA1p00001	gmst	CDS	5741210	5741257	0	-	0	ID=g42.t1.CDS3;Parent=g42.t1;
LKA1p00001	gmst	exon	5741210	5741257	0	-	0	ID=g42.t1.exon3;Parent=g42.t1;
LKA1p00001	gmst	intron	5741258	5741544	0	-	0	ID=g42.t1.intron3;Parent=g42.t1;
LKA1p00001	gmst	CDS	5741545	5742483	0	-	0	ID=g42.t1.CDS4;Parent=g42.t1;
LKA1p00001	gmst	exon	5741545	5742483	0	-	0	ID=g42.t1.exon4;Parent=g42.t1;
LKA1p00001	gmst	intron	5742484	5743117	0	-	0	ID=g42.t1.intron4;Parent=g42.t1;
LKA1p00001	gmst	CDS	5743118	5743330	0	-	0	ID=g42.t1.CDS5;Parent=g42.t1;
LKA1p00001	gmst	exon	5743118	5743330	0	-	0	ID=g42.t1.exon5;Parent=g42.t1;
LKA1p00001	gmst	start_codon	5743328	5743330	0	-	0	ID=g42.t1.start1;Parent=g42.t1;
LKA1p00001	gmst	mRNA	5740403	5743330	.	-	.	ID=g42.t2;Parent=g42;
LKA1p00001	gmst	stop_codon	5740403	5740405	0	-	0	ID=g42.t2.stop1;Parent=g42.t2;
LKA1p00001	gmst	CDS	5740403	5740409	0	-	1	ID=g42.t2.CDS1;Parent=g42.t2;
LKA1p00001	gmst	exon	5740403	5740409	0	-	1	ID=g42.t2.exon1;Parent=g42.t2;
LKA1p00001	gmst	intron	5740410	5740633	0	-	0	ID=g42.t2.intron1;Parent=g42.t2;
LKA1p00001	gmst	CDS	5740634	5741034	0	-	0	ID=g42.t2.CDS2;Parent=g42.t2;
LKA1p00001	gmst	exon	5740634	5741034	0	-	0	ID=g42.t2.exon2;Parent=g42.t2;
LKA1p00001	gmst	intron	5741035	5741209	0	-	0	ID=g42.t2.intron2;Parent=g42.t2;
LKA1p00001	gmst	CDS	5741210	5741257	0	-	0	ID=g42.t2.CDS3;Parent=g42.t2;
LKA1p00001	gmst	exon	5741210	5741257	0	-	0	ID=g42.t2.exon3;Parent=g42.t2;
LKA1p00001	gmst	intron	5741258	5741544	0	-	0	ID=g42.t2.intron3;Parent=g42.t2;
LKA1p00001	gmst	CDS	5741545	5742483	0	-	0	ID=g42.t2.CDS4;Parent=g42.t2;
LKA1p00001	gmst	exon	5741545	5742483	0	-	0	ID=g42.t2.exon4;Parent=g42.t2;
LKA1p00001	gmst	intron	5742484	5743117	0	-	0	ID=g42.t2.intron4;Parent=g42.t2;
LKA1p00001	gmst	CDS	5743118	5743330	0	-	0	ID=g42.t2.CDS5;Parent=g42.t2;
LKA1p00001	gmst	exon	5743118	5743330	0	-	0	ID=g42.t2.exon5;Parent=g42.t2;
LKA1p00001	gmst	start_codon	5743328	5743330	0	-	0	ID=g42.t2.start1;Parent=g42.t2;
LKA1p00001	gmst	mRNA	5740630	5743330	.	-	.	ID=g42.t3;Parent=g42;
LKA1p00001	gmst	stop_codon	5740630	5740632	0	-	0	ID=g42.t3.stop1;Parent=g42.t3;
LKA1p00001	gmst	CDS	5740630	5741034	0	-	0	ID=g42.t3.CDS1;Parent=g42.t3;
LKA1p00001	gmst	exon	5740630	5741034	0	-	0	ID=g42.t3.exon1;Parent=g42.t3;
LKA1p00001	gmst	intron	5741035	5741209	0	-	0	ID=g42.t3.intron1;Parent=g42.t3;
LKA1p00001	gmst	CDS	5741210	5741257	0	-	0	ID=g42.t3.CDS2;Parent=g42.t3;
LKA1p00001	gmst	exon	5741210	5741257	0	-	0	ID=g42.t3.exon2;Parent=g42.t3;
LKA1p00001	gmst	intron	5741258	5741544	0	-	0	ID=g42.t3.intron2;Parent=g42.t3;
LKA1p00001	gmst	CDS	5741545	5742483	0	-	0	ID=g42.t3.CDS3;Parent=g42.t3;
LKA1p00001	gmst	exon	5741545	5742483	0	-	0	ID=g42.t3.exon3;Parent=g42.t3;
LKA1p00001	gmst	intron	5742484	5743117	0	-	0	ID=g42.t3.intron3;Parent=g42.t3;
LKA1p00001	gmst	CDS	5743118	5743330	0	-	0	ID=g42.t3.CDS4;Parent=g42.t3;
LKA1p00001	gmst	exon	5743118	5743330	0	-	0	ID=g42.t3.exon4;Parent=g42.t3;
LKA1p00001	gmst	start_codon	5743328	5743330	0	-	0	ID=g42.t3.start1;Parent=g42.t3;
LKA1p00001	AUGUSTUS	gene	6899531	6900568	.	-	.	ID=g43;
LKA1p00001	AUGUSTUS	mRNA	6899531	6900568	0.87	-	.	ID=g43.t1;Parent=g43;
LKA1p00001	AUGUSTUS	stop_codon	6899531	6899533	.	-	0	ID=g43.t1.stop1;Parent=g43.t1;
LKA1p00001	AUGUSTUS	CDS	6899531	6900568	0.87	-	0	ID=g43.t1.CDS1;Parent=g43.t1;
LKA1p00001	AUGUSTUS	exon	6899531	6900568	.	-	.	ID=g43.t1.exon1;Parent=g43.t1;
LKA1p00001	AUGUSTUS	start_codon	6900566	6900568	.	-	0	ID=g43.t1.start1;Parent=g43.t1;
LKA1p00001	AUGUSTUS	gene	7301815	7302186	.	-	.	ID=g44;
LKA1p00001	AUGUSTUS	mRNA	7301815	7302186	0.21	-	.	ID=g44.t1;Parent=g44;
LKA1p00001	AUGUSTUS	stop_codon	7301815	7301817	.	-	0	ID=g44.t1.stop1;Parent=g44.t1;
LKA1p00001	AUGUSTUS	CDS	7301815	7302014	0.74	-	2	ID=g44.t1.CDS1;Parent=g44.t1;
LKA1p00001	AUGUSTUS	exon	7301815	7302014	.	-	.	ID=g44.t1.exon1;Parent=g44.t1;
LKA1p00001	AUGUSTUS	intron	7302015	7302182	0.21	-	.	ID=g44.t1.intron1;Parent=g44.t1;
LKA1p00001	AUGUSTUS	CDS	7302183	7302186	0.21	-	0	ID=g44.t1.CDS2;Parent=g44.t1;
LKA1p00001	AUGUSTUS	exon	7302183	7302186	.	-	.	ID=g44.t1.exon2;Parent=g44.t1;
LKA1p00001	AUGUSTUS	start_codon	7302184	7302186	.	-	0	ID=g44.t1.start1;Parent=g44.t1;
LKA1p00001	AUGUSTUS	gene	7364846	7365184	.	+	.	ID=g45;
LKA1p00001	AUGUSTUS	mRNA	7364846	7365184	0.52	+	.	ID=g45.t1;Parent=g45;
LKA1p00001	AUGUSTUS	start_codon	7364846	7364848	.	+	0	ID=g45.t1.start1;Parent=g45.t1;
LKA1p00001	AUGUSTUS	CDS	7364846	7365184	0.52	+	0	ID=g45.t1.CDS1;Parent=g45.t1;
LKA1p00001	AUGUSTUS	exon	7364846	7365184	.	+	.	ID=g45.t1.exon1;Parent=g45.t1;
LKA1p00001	AUGUSTUS	stop_codon	7365182	7365184	.	+	0	ID=g45.t1.stop1;Parent=g45.t1;
LKA1p00001	AUGUSTUS	gene	7369026	7449239	.	+	.	ID=g46;
LKA1p00001	AUGUSTUS	mRNA	7369026	7449239	0.96	+	.	ID=g46.t1;Parent=g46;
LKA1p00001	AUGUSTUS	start_codon	7369026	7369028	.	+	0	ID=g46.t1.start1;Parent=g46.t1;
LKA1p00001	AUGUSTUS	CDS	7369026	7369146	0.96	+	0	ID=g46.t1.CDS1;Parent=g46.t1;
LKA1p00001	AUGUSTUS	exon	7369026	7369146	.	+	.	ID=g46.t1.exon1;Parent=g46.t1;
LKA1p00001	AUGUSTUS	intron	7369147	7369311	1	+	.	ID=g46.t1.intron1;Parent=g46.t1;
LKA1p00001	AUGUSTUS	CDS	7369312	7369466	1	+	2	ID=g46.t1.CDS2;Parent=g46.t1;
LKA1p00001	AUGUSTUS	exon	7369312	7369466	.	+	.	ID=g46.t1.exon2;Parent=g46.t1;
LKA1p00001	AUGUSTUS	intron	7369467	7422747	1	+	.	ID=g46.t1.intron2;Parent=g46.t1;
LKA1p00001	AUGUSTUS	CDS	7422748	7422781	1	+	0	ID=g46.t1.CDS3;Parent=g46.t1;
LKA1p00001	AUGUSTUS	exon	7422748	7422781	.	+	.	ID=g46.t1.exon3;Parent=g46.t1;
LKA1p00001	AUGUSTUS	intron	7422782	7422989	1	+	.	ID=g46.t1.intron3;Parent=g46.t1;
LKA1p00001	AUGUSTUS	CDS	7422990	7423083	1	+	2	ID=g46.t1.CDS4;Parent=g46.t1;
LKA1p00001	AUGUSTUS	exon	7422990	7423083	.	+	.	ID=g46.t1.exon4;Parent=g46.t1;
LKA1p00001	AUGUSTUS	intron	7423084	7449223	1	+	.	ID=g46.t1.intron4;Parent=g46.t1;
LKA1p00001	AUGUSTUS	CDS	7449224	7449239	1	+	1	ID=g46.t1.CDS5;Parent=g46.t1;
LKA1p00001	AUGUSTUS	exon	7449224	7449239	.	+	.	ID=g46.t1.exon5;Parent=g46.t1;
LKA1p00001	AUGUSTUS	stop_codon	7449237	7449239	.	+	0	ID=g46.t1.stop1;Parent=g46.t1;
LKA1p00001	AUGUSTUS	gene	7534816	7750113	.	-	.	ID=g47;
LKA1p00001	AUGUSTUS	mRNA	7534816	7750113	0.97	-	.	ID=g47.t1;Parent=g47;
LKA1p00001	AUGUSTUS	stop_codon	7534816	7534818	.	-	0	ID=g47.t1.stop1;Parent=g47.t1;
LKA1p00001	AUGUSTUS	CDS	7534816	7535083	0.97	-	1	ID=g47.t1.CDS1;Parent=g47.t1;
LKA1p00001	AUGUSTUS	exon	7534816	7535083	.	-	.	ID=g47.t1.exon1;Parent=g47.t1;
LKA1p00001	AUGUSTUS	intron	7535084	7535230	0.97	-	.	ID=g47.t1.intron1;Parent=g47.t1;
LKA1p00001	AUGUSTUS	CDS	7535231	7535311	0.97	-	1	ID=g47.t1.CDS2;Parent=g47.t1;
LKA1p00001	AUGUSTUS	exon	7535231	7535311	.	-	.	ID=g47.t1.exon2;Parent=g47.t1;
LKA1p00001	AUGUSTUS	intron	7535312	7535406	1	-	.	ID=g47.t1.intron2;Parent=g47.t1;
LKA1p00001	AUGUSTUS	CDS	7535407	7535646	1	-	1	ID=g47.t1.CDS3;Parent=g47.t1;
LKA1p00001	AUGUSTUS	exon	7535407	7535646	.	-	.	ID=g47.t1.exon3;Parent=g47.t1;
LKA1p00001	AUGUSTUS	intron	7535647	7535808	1	-	.	ID=g47.t1.intron3;Parent=g47.t1;
LKA1p00001	AUGUSTUS	CDS	7535809	7536791	1	-	0	ID=g47.t1.CDS4;Parent=g47.t1;
LKA1p00001	AUGUSTUS	exon	7535809	7536791	.	-	.	ID=g47.t1.exon4;Parent=g47.t1;
LKA1p00001	AUGUSTUS	intron	7536792	7537977	1	-	.	ID=g47.t1.intron4;Parent=g47.t1;
LKA1p00001	AUGUSTUS	CDS	7537978	7538074	1	-	1	ID=g47.t1.CDS5;Parent=g47.t1;
LKA1p00001	AUGUSTUS	exon	7537978	7538074	.	-	.	ID=g47.t1.exon5;Parent=g47.t1;
LKA1p00001	AUGUSTUS	intron	7538075	7538162	1	-	.	ID=g47.t1.intron5;Parent=g47.t1;
LKA1p00001	AUGUSTUS	CDS	7538163	7538302	1	-	0	ID=g47.t1.CDS6;Parent=g47.t1;
LKA1p00001	AUGUSTUS	exon	7538163	7538302	.	-	.	ID=g47.t1.exon6;Parent=g47.t1;
LKA1p00001	AUGUSTUS	intron	7538303	7538413	1	-	.	ID=g47.t1.intron6;Parent=g47.t1;
LKA1p00001	AUGUSTUS	CDS	7538414	7538539	1	-	0	ID=g47.t1.CDS7;Parent=g47.t1;
LKA1p00001	AUGUSTUS	exon	7538414	7538539	.	-	.	ID=g47.t1.exon7;Parent=g47.t1;
LKA1p00001	AUGUSTUS	intron	7538540	7574300	1	-	.	ID=g47.t1.intron7;Parent=g47.t1;
LKA1p00001	AUGUSTUS	CDS	7574301	7574411	1	-	0	ID=g47.t1.CDS8;Parent=g47.t1;
LKA1p00001	AUGUSTUS	exon	7574301	7574411	.	-	.	ID=g47.t1.exon8;Parent=g47.t1;
LKA1p00001	AUGUSTUS	intron	7574412	7574547	1	-	.	ID=g47.t1.intron8;Parent=g47.t1;
LKA1p00001	AUGUSTUS	CDS	7574548	7574629	1	-	1	ID=g47.t1.CDS9;Parent=g47.t1;
LKA1p00001	AUGUSTUS	exon	7574548	7574629	.	-	.	ID=g47.t1.exon9;Parent=g47.t1;
LKA1p00001	AUGUSTUS	intron	7574630	7575038	1	-	.	ID=g47.t1.intron9;Parent=g47.t1;
LKA1p00001	AUGUSTUS	CDS	7575039	7575184	1	-	0	ID=g47.t1.CDS10;Parent=g47.t1;
LKA1p00001	AUGUSTUS	exon	7575039	7575184	.	-	.	ID=g47.t1.exon10;Parent=g47.t1;
LKA1p00001	AUGUSTUS	intron	7575185	7592754	1	-	.	ID=g47.t1.intron10;Parent=g47.t1;
LKA1p00001	AUGUSTUS	CDS	7592755	7592948	1	-	2	ID=g47.t1.CDS11;Parent=g47.t1;
LKA1p00001	AUGUSTUS	exon	7592755	7592948	.	-	.	ID=g47.t1.exon11;Parent=g47.t1;
LKA1p00001	AUGUSTUS	intron	7592949	7602658	1	-	.	ID=g47.t1.intron11;Parent=g47.t1;
LKA1p00001	AUGUSTUS	CDS	7602659	7602737	1	-	0	ID=g47.t1.CDS12;Parent=g47.t1;
LKA1p00001	AUGUSTUS	exon	7602659	7602737	.	-	.	ID=g47.t1.exon12;Parent=g47.t1;
LKA1p00001	AUGUSTUS	intron	7602738	7602878	1	-	.	ID=g47.t1.intron12;Parent=g47.t1;
LKA1p00001	AUGUSTUS	CDS	7602879	7602989	1	-	0	ID=g47.t1.CDS13;Parent=g47.t1;
LKA1p00001	AUGUSTUS	exon	7602879	7602989	.	-	.	ID=g47.t1.exon13;Parent=g47.t1;
LKA1p00001	AUGUSTUS	intron	7602990	7633601	1	-	.	ID=g47.t1.intron13;Parent=g47.t1;
LKA1p00001	AUGUSTUS	CDS	7633602	7633734	1	-	1	ID=g47.t1.CDS14;Parent=g47.t1;
LKA1p00001	AUGUSTUS	exon	7633602	7633734	.	-	.	ID=g47.t1.exon14;Parent=g47.t1;
LKA1p00001	AUGUSTUS	intron	7633735	7655469	1	-	.	ID=g47.t1.intron14;Parent=g47.t1;
LKA1p00001	AUGUSTUS	CDS	7655470	7655612	1	-	0	ID=g47.t1.CDS15;Parent=g47.t1;
LKA1p00001	AUGUSTUS	exon	7655470	7655612	.	-	.	ID=g47.t1.exon15;Parent=g47.t1;
LKA1p00001	AUGUSTUS	intron	7655613	7655704	1	-	.	ID=g47.t1.intron15;Parent=g47.t1;
LKA1p00001	AUGUSTUS	CDS	7655705	7655749	1	-	0	ID=g47.t1.CDS16;Parent=g47.t1;
LKA1p00001	AUGUSTUS	exon	7655705	7655749	.	-	.	ID=g47.t1.exon16;Parent=g47.t1;
LKA1p00001	AUGUSTUS	intron	7655750	7675976	1	-	.	ID=g47.t1.intron16;Parent=g47.t1;
LKA1p00001	AUGUSTUS	CDS	7675977	7676084	1	-	0	ID=g47.t1.CDS17;Parent=g47.t1;
LKA1p00001	AUGUSTUS	exon	7675977	7676084	.	-	.	ID=g47.t1.exon17;Parent=g47.t1;
LKA1p00001	AUGUSTUS	intron	7676085	7676220	1	-	.	ID=g47.t1.intron17;Parent=g47.t1;
LKA1p00001	AUGUSTUS	CDS	7676221	7676346	1	-	0	ID=g47.t1.CDS18;Parent=g47.t1;
LKA1p00001	AUGUSTUS	exon	7676221	7676346	.	-	.	ID=g47.t1.exon18;Parent=g47.t1;
LKA1p00001	AUGUSTUS	intron	7676347	7700735	1	-	.	ID=g47.t1.intron18;Parent=g47.t1;
LKA1p00001	AUGUSTUS	CDS	7700736	7700820	1	-	1	ID=g47.t1.CDS19;Parent=g47.t1;
LKA1p00001	AUGUSTUS	exon	7700736	7700820	.	-	.	ID=g47.t1.exon19;Parent=g47.t1;
LKA1p00001	AUGUSTUS	intron	7700821	7710773	1	-	.	ID=g47.t1.intron19;Parent=g47.t1;
LKA1p00001	AUGUSTUS	CDS	7710774	7710856	1	-	0	ID=g47.t1.CDS20;Parent=g47.t1;
LKA1p00001	AUGUSTUS	exon	7710774	7710856	.	-	.	ID=g47.t1.exon20;Parent=g47.t1;
LKA1p00001	AUGUSTUS	intron	7710857	7745193	1	-	.	ID=g47.t1.intron20;Parent=g47.t1;
LKA1p00001	AUGUSTUS	CDS	7745194	7745274	1	-	0	ID=g47.t1.CDS21;Parent=g47.t1;
LKA1p00001	AUGUSTUS	exon	7745194	7745274	.	-	.	ID=g47.t1.exon21;Parent=g47.t1;
LKA1p00001	AUGUSTUS	intron	7745275	7745479	1	-	.	ID=g47.t1.intron21;Parent=g47.t1;
LKA1p00001	AUGUSTUS	CDS	7745480	7745560	1	-	0	ID=g47.t1.CDS22;Parent=g47.t1;
LKA1p00001	AUGUSTUS	exon	7745480	7745560	.	-	.	ID=g47.t1.exon22;Parent=g47.t1;
LKA1p00001	AUGUSTUS	intron	7745561	7749510	1	-	.	ID=g47.t1.intron22;Parent=g47.t1;
LKA1p00001	AUGUSTUS	CDS	7749511	7749585	1	-	0	ID=g47.t1.CDS23;Parent=g47.t1;
LKA1p00001	AUGUSTUS	exon	7749511	7749585	.	-	.	ID=g47.t1.exon23;Parent=g47.t1;
LKA1p00001	AUGUSTUS	intron	7749586	7749672	1	-	.	ID=g47.t1.intron23;Parent=g47.t1;
LKA1p00001	AUGUSTUS	CDS	7749673	7750113	1	-	0	ID=g47.t1.CDS24;Parent=g47.t1;
LKA1p00001	AUGUSTUS	exon	7749673	7750113	.	-	.	ID=g47.t1.exon24;Parent=g47.t1;
LKA1p00001	AUGUSTUS	start_codon	7750111	7750113	.	-	0	ID=g47.t1.start1;Parent=g47.t1;
LKA1p00001	gmst	mRNA	7534816	7750113	.	-	.	ID=g47.t2;Parent=g47;
LKA1p00001	gmst	stop_codon	7534816	7534818	0	-	0	ID=g47.t2.stop1;Parent=g47.t2;
LKA1p00001	gmst	CDS	7534816	7535311	0	-	1	ID=g47.t2.CDS1;Parent=g47.t2;
LKA1p00001	gmst	exon	7534816	7535311	0	-	1	ID=g47.t2.exon1;Parent=g47.t2;
LKA1p00001	gmst	intron	7535312	7535406	0	-	0	ID=g47.t2.intron1;Parent=g47.t2;
LKA1p00001	gmst	CDS	7535407	7535646	0	-	1	ID=g47.t2.CDS2;Parent=g47.t2;
LKA1p00001	gmst	exon	7535407	7535646	0	-	1	ID=g47.t2.exon2;Parent=g47.t2;
LKA1p00001	gmst	intron	7535647	7535808	0	-	0	ID=g47.t2.intron2;Parent=g47.t2;
LKA1p00001	gmst	CDS	7535809	7536791	0	-	0	ID=g47.t2.CDS3;Parent=g47.t2;
LKA1p00001	gmst	exon	7535809	7536791	0	-	0	ID=g47.t2.exon3;Parent=g47.t2;
LKA1p00001	gmst	intron	7536792	7537977	0	-	0	ID=g47.t2.intron3;Parent=g47.t2;
LKA1p00001	gmst	CDS	7537978	7538074	0	-	1	ID=g47.t2.CDS4;Parent=g47.t2;
LKA1p00001	gmst	exon	7537978	7538074	0	-	1	ID=g47.t2.exon4;Parent=g47.t2;
LKA1p00001	gmst	intron	7538075	7538162	0	-	0	ID=g47.t2.intron4;Parent=g47.t2;
LKA1p00001	gmst	CDS	7538163	7538302	0	-	0	ID=g47.t2.CDS5;Parent=g47.t2;
LKA1p00001	gmst	exon	7538163	7538302	0	-	0	ID=g47.t2.exon5;Parent=g47.t2;
LKA1p00001	gmst	intron	7538303	7538413	0	-	0	ID=g47.t2.intron5;Parent=g47.t2;
LKA1p00001	gmst	CDS	7538414	7538539	0	-	0	ID=g47.t2.CDS6;Parent=g47.t2;
LKA1p00001	gmst	exon	7538414	7538539	0	-	0	ID=g47.t2.exon6;Parent=g47.t2;
LKA1p00001	gmst	intron	7538540	7574300	0	-	0	ID=g47.t2.intron6;Parent=g47.t2;
LKA1p00001	gmst	CDS	7574301	7574411	0	-	0	ID=g47.t2.CDS7;Parent=g47.t2;
LKA1p00001	gmst	exon	7574301	7574411	0	-	0	ID=g47.t2.exon7;Parent=g47.t2;
LKA1p00001	gmst	intron	7574412	7574547	0	-	0	ID=g47.t2.intron7;Parent=g47.t2;
LKA1p00001	gmst	CDS	7574548	7574629	0	-	1	ID=g47.t2.CDS8;Parent=g47.t2;
LKA1p00001	gmst	exon	7574548	7574629	0	-	1	ID=g47.t2.exon8;Parent=g47.t2;
LKA1p00001	gmst	intron	7574630	7575038	0	-	0	ID=g47.t2.intron8;Parent=g47.t2;
LKA1p00001	gmst	CDS	7575039	7575184	0	-	0	ID=g47.t2.CDS9;Parent=g47.t2;
LKA1p00001	gmst	exon	7575039	7575184	0	-	0	ID=g47.t2.exon9;Parent=g47.t2;
LKA1p00001	gmst	intron	7575185	7592754	0	-	0	ID=g47.t2.intron9;Parent=g47.t2;
LKA1p00001	gmst	CDS	7592755	7592948	0	-	2	ID=g47.t2.CDS10;Parent=g47.t2;
LKA1p00001	gmst	exon	7592755	7592948	0	-	2	ID=g47.t2.exon10;Parent=g47.t2;
LKA1p00001	gmst	intron	7592949	7602658	0	-	0	ID=g47.t2.intron10;Parent=g47.t2;
LKA1p00001	gmst	CDS	7602659	7602737	0	-	0	ID=g47.t2.CDS11;Parent=g47.t2;
LKA1p00001	gmst	exon	7602659	7602737	0	-	0	ID=g47.t2.exon11;Parent=g47.t2;
LKA1p00001	gmst	intron	7602738	7602878	0	-	0	ID=g47.t2.intron11;Parent=g47.t2;
LKA1p00001	gmst	CDS	7602879	7602989	0	-	0	ID=g47.t2.CDS12;Parent=g47.t2;
LKA1p00001	gmst	exon	7602879	7602989	0	-	0	ID=g47.t2.exon12;Parent=g47.t2;
LKA1p00001	gmst	intron	7602990	7633601	0	-	0	ID=g47.t2.intron12;Parent=g47.t2;
LKA1p00001	gmst	CDS	7633602	7633734	0	-	1	ID=g47.t2.CDS13;Parent=g47.t2;
LKA1p00001	gmst	exon	7633602	7633734	0	-	1	ID=g47.t2.exon13;Parent=g47.t2;
LKA1p00001	gmst	intron	7633735	7655469	0	-	0	ID=g47.t2.intron13;Parent=g47.t2;
LKA1p00001	gmst	CDS	7655470	7655612	0	-	0	ID=g47.t2.CDS14;Parent=g47.t2;
LKA1p00001	gmst	exon	7655470	7655612	0	-	0	ID=g47.t2.exon14;Parent=g47.t2;
LKA1p00001	gmst	intron	7655613	7655704	0	-	0	ID=g47.t2.intron14;Parent=g47.t2;
LKA1p00001	gmst	CDS	7655705	7655749	0	-	0	ID=g47.t2.CDS15;Parent=g47.t2;
LKA1p00001	gmst	exon	7655705	7655749	0	-	0	ID=g47.t2.exon15;Parent=g47.t2;
LKA1p00001	gmst	intron	7655750	7675976	0	-	0	ID=g47.t2.intron15;Parent=g47.t2;
LKA1p00001	gmst	CDS	7675977	7676084	0	-	0	ID=g47.t2.CDS16;Parent=g47.t2;
LKA1p00001	gmst	exon	7675977	7676084	0	-	0	ID=g47.t2.exon16;Parent=g47.t2;
LKA1p00001	gmst	intron	7676085	7676220	0	-	0	ID=g47.t2.intron16;Parent=g47.t2;
LKA1p00001	gmst	CDS	7676221	7676346	0	-	0	ID=g47.t2.CDS17;Parent=g47.t2;
LKA1p00001	gmst	exon	7676221	7676346	0	-	0	ID=g47.t2.exon17;Parent=g47.t2;
LKA1p00001	gmst	intron	7676347	7700735	0	-	0	ID=g47.t2.intron17;Parent=g47.t2;
LKA1p00001	gmst	CDS	7700736	7700820	0	-	1	ID=g47.t2.CDS18;Parent=g47.t2;
LKA1p00001	gmst	exon	7700736	7700820	0	-	1	ID=g47.t2.exon18;Parent=g47.t2;
LKA1p00001	gmst	intron	7700821	7710773	0	-	0	ID=g47.t2.intron18;Parent=g47.t2;
LKA1p00001	gmst	CDS	7710774	7710856	0	-	0	ID=g47.t2.CDS19;Parent=g47.t2;
LKA1p00001	gmst	exon	7710774	7710856	0	-	0	ID=g47.t2.exon19;Parent=g47.t2;
LKA1p00001	gmst	intron	7710857	7745193	0	-	0	ID=g47.t2.intron19;Parent=g47.t2;
LKA1p00001	gmst	CDS	7745194	7745274	0	-	0	ID=g47.t2.CDS20;Parent=g47.t2;
LKA1p00001	gmst	exon	7745194	7745274	0	-	0	ID=g47.t2.exon20;Parent=g47.t2;
LKA1p00001	gmst	intron	7745275	7745479	0	-	0	ID=g47.t2.intron20;Parent=g47.t2;
LKA1p00001	gmst	CDS	7745480	7745560	0	-	0	ID=g47.t2.CDS21;Parent=g47.t2;
LKA1p00001	gmst	exon	7745480	7745560	0	-	0	ID=g47.t2.exon21;Parent=g47.t2;
LKA1p00001	gmst	intron	7745561	7749510	0	-	0	ID=g47.t2.intron21;Parent=g47.t2;
LKA1p00001	gmst	CDS	7749511	7749585	0	-	0	ID=g47.t2.CDS22;Parent=g47.t2;
LKA1p00001	gmst	exon	7749511	7749585	0	-	0	ID=g47.t2.exon22;Parent=g47.t2;
LKA1p00001	gmst	intron	7749586	7749672	0	-	0	ID=g47.t2.intron22;Parent=g47.t2;
LKA1p00001	gmst	CDS	7749673	7750113	0	-	0	ID=g47.t2.CDS23;Parent=g47.t2;
LKA1p00001	gmst	exon	7749673	7750113	0	-	0	ID=g47.t2.exon23;Parent=g47.t2;
LKA1p00001	gmst	start_codon	7750111	7750113	0	-	0	ID=g47.t2.start1;Parent=g47.t2;
LKA1p00001	AUGUSTUS	gene	8050854	8182980	.	-	.	ID=g48;
LKA1p00001	AUGUSTUS	mRNA	8050854	8182980	1	-	.	ID=g48.t1;Parent=g48;
LKA1p00001	AUGUSTUS	stop_codon	8050854	8050856	.	-	0	ID=g48.t1.stop1;Parent=g48.t1;
LKA1p00001	AUGUSTUS	CDS	8050854	8050967	1	-	0	ID=g48.t1.CDS1;Parent=g48.t1;
LKA1p00001	AUGUSTUS	exon	8050854	8050967	.	-	.	ID=g48.t1.exon1;Parent=g48.t1;
LKA1p00001	AUGUSTUS	intron	8050968	8051080	1	-	.	ID=g48.t1.intron1;Parent=g48.t1;
LKA1p00001	AUGUSTUS	CDS	8051081	8051201	1	-	1	ID=g48.t1.CDS2;Parent=g48.t1;
LKA1p00001	AUGUSTUS	exon	8051081	8051201	.	-	.	ID=g48.t1.exon2;Parent=g48.t1;
LKA1p00001	AUGUSTUS	intron	8051202	8051338	1	-	.	ID=g48.t1.intron2;Parent=g48.t1;
LKA1p00001	AUGUSTUS	CDS	8051339	8051485	1	-	1	ID=g48.t1.CDS3;Parent=g48.t1;
LKA1p00001	AUGUSTUS	exon	8051339	8051485	.	-	.	ID=g48.t1.exon3;Parent=g48.t1;
LKA1p00001	AUGUSTUS	intron	8051486	8051613	1	-	.	ID=g48.t1.intron3;Parent=g48.t1;
LKA1p00001	AUGUSTUS	CDS	8051614	8051719	1	-	2	ID=g48.t1.CDS4;Parent=g48.t1;
LKA1p00001	AUGUSTUS	exon	8051614	8051719	.	-	.	ID=g48.t1.exon4;Parent=g48.t1;
LKA1p00001	AUGUSTUS	intron	8051720	8051844	1	-	.	ID=g48.t1.intron4;Parent=g48.t1;
LKA1p00001	AUGUSTUS	CDS	8051845	8051927	1	-	1	ID=g48.t1.CDS5;Parent=g48.t1;
LKA1p00001	AUGUSTUS	exon	8051845	8051927	.	-	.	ID=g48.t1.exon5;Parent=g48.t1;
LKA1p00001	AUGUSTUS	intron	8051928	8052186	1	-	.	ID=g48.t1.intron5;Parent=g48.t1;
LKA1p00001	AUGUSTUS	CDS	8052187	8052314	1	-	0	ID=g48.t1.CDS6;Parent=g48.t1;
LKA1p00001	AUGUSTUS	exon	8052187	8052314	.	-	.	ID=g48.t1.exon6;Parent=g48.t1;
LKA1p00001	AUGUSTUS	intron	8052315	8052398	1	-	.	ID=g48.t1.intron6;Parent=g48.t1;
LKA1p00001	AUGUSTUS	CDS	8052399	8052485	1	-	0	ID=g48.t1.CDS7;Parent=g48.t1;
LKA1p00001	AUGUSTUS	exon	8052399	8052485	.	-	.	ID=g48.t1.exon7;Parent=g48.t1;
LKA1p00001	AUGUSTUS	intron	8052486	8052598	1	-	.	ID=g48.t1.intron7;Parent=g48.t1;
LKA1p00001	AUGUSTUS	CDS	8052599	8052709	1	-	0	ID=g48.t1.CDS8;Parent=g48.t1;
LKA1p00001	AUGUSTUS	exon	8052599	8052709	.	-	.	ID=g48.t1.exon8;Parent=g48.t1;
LKA1p00001	AUGUSTUS	intron	8052710	8052850	1	-	.	ID=g48.t1.intron8;Parent=g48.t1;
LKA1p00001	AUGUSTUS	CDS	8052851	8053018	1	-	0	ID=g48.t1.CDS9;Parent=g48.t1;
LKA1p00001	AUGUSTUS	exon	8052851	8053018	.	-	.	ID=g48.t1.exon9;Parent=g48.t1;
LKA1p00001	AUGUSTUS	intron	8053019	8053130	1	-	.	ID=g48.t1.intron9;Parent=g48.t1;
LKA1p00001	AUGUSTUS	CDS	8053131	8053215	1	-	1	ID=g48.t1.CDS10;Parent=g48.t1;
LKA1p00001	AUGUSTUS	exon	8053131	8053215	.	-	.	ID=g48.t1.exon10;Parent=g48.t1;
LKA1p00001	AUGUSTUS	intron	8053216	8053351	1	-	.	ID=g48.t1.intron10;Parent=g48.t1;
LKA1p00001	AUGUSTUS	CDS	8053352	8053468	1	-	1	ID=g48.t1.CDS11;Parent=g48.t1;
LKA1p00001	AUGUSTUS	exon	8053352	8053468	.	-	.	ID=g48.t1.exon11;Parent=g48.t1;
LKA1p00001	AUGUSTUS	intron	8053469	8053845	1	-	.	ID=g48.t1.intron11;Parent=g48.t1;
LKA1p00001	AUGUSTUS	CDS	8053846	8053922	1	-	0	ID=g48.t1.CDS12;Parent=g48.t1;
LKA1p00001	AUGUSTUS	exon	8053846	8053922	.	-	.	ID=g48.t1.exon12;Parent=g48.t1;
LKA1p00001	AUGUSTUS	intron	8053923	8054024	1	-	.	ID=g48.t1.intron12;Parent=g48.t1;
LKA1p00001	AUGUSTUS	CDS	8054025	8054096	1	-	0	ID=g48.t1.CDS13;Parent=g48.t1;
LKA1p00001	AUGUSTUS	exon	8054025	8054096	.	-	.	ID=g48.t1.exon13;Parent=g48.t1;
LKA1p00001	AUGUSTUS	intron	8054097	8054646	1	-	.	ID=g48.t1.intron13;Parent=g48.t1;
LKA1p00001	AUGUSTUS	CDS	8054647	8054743	1	-	1	ID=g48.t1.CDS14;Parent=g48.t1;
LKA1p00001	AUGUSTUS	exon	8054647	8054743	.	-	.	ID=g48.t1.exon14;Parent=g48.t1;
LKA1p00001	AUGUSTUS	intron	8054744	8054837	1	-	.	ID=g48.t1.intron14;Parent=g48.t1;
LKA1p00001	AUGUSTUS	CDS	8054838	8055040	1	-	0	ID=g48.t1.CDS15;Parent=g48.t1;
LKA1p00001	AUGUSTUS	exon	8054838	8055040	.	-	.	ID=g48.t1.exon15;Parent=g48.t1;
LKA1p00001	AUGUSTUS	intron	8055041	8055176	1	-	.	ID=g48.t1.intron15;Parent=g48.t1;
LKA1p00001	AUGUSTUS	CDS	8055177	8055279	1	-	1	ID=g48.t1.CDS16;Parent=g48.t1;
LKA1p00001	AUGUSTUS	exon	8055177	8055279	.	-	.	ID=g48.t1.exon16;Parent=g48.t1;
LKA1p00001	AUGUSTUS	intron	8055280	8055445	1	-	.	ID=g48.t1.intron16;Parent=g48.t1;
LKA1p00001	AUGUSTUS	CDS	8055446	8055513	1	-	0	ID=g48.t1.CDS17;Parent=g48.t1;
LKA1p00001	AUGUSTUS	exon	8055446	8055513	.	-	.	ID=g48.t1.exon17;Parent=g48.t1;
LKA1p00001	AUGUSTUS	intron	8055514	8055740	1	-	.	ID=g48.t1.intron17;Parent=g48.t1;
LKA1p00001	AUGUSTUS	CDS	8055741	8055794	1	-	0	ID=g48.t1.CDS18;Parent=g48.t1;
LKA1p00001	AUGUSTUS	exon	8055741	8055794	.	-	.	ID=g48.t1.exon18;Parent=g48.t1;
LKA1p00001	AUGUSTUS	intron	8055795	8056064	1	-	.	ID=g48.t1.intron18;Parent=g48.t1;
LKA1p00001	AUGUSTUS	CDS	8056065	8056174	1	-	2	ID=g48.t1.CDS19;Parent=g48.t1;
LKA1p00001	AUGUSTUS	exon	8056065	8056174	.	-	.	ID=g48.t1.exon19;Parent=g48.t1;
LKA1p00001	AUGUSTUS	intron	8056175	8058096	1	-	.	ID=g48.t1.intron19;Parent=g48.t1;
LKA1p00001	AUGUSTUS	CDS	8058097	8058175	1	-	0	ID=g48.t1.CDS20;Parent=g48.t1;
LKA1p00001	AUGUSTUS	exon	8058097	8058175	.	-	.	ID=g48.t1.exon20;Parent=g48.t1;
LKA1p00001	AUGUSTUS	intron	8058176	8058286	1	-	.	ID=g48.t1.intron20;Parent=g48.t1;
LKA1p00001	AUGUSTUS	CDS	8058287	8058349	1	-	0	ID=g48.t1.CDS21;Parent=g48.t1;
LKA1p00001	AUGUSTUS	exon	8058287	8058349	.	-	.	ID=g48.t1.exon21;Parent=g48.t1;
LKA1p00001	AUGUSTUS	intron	8058350	8058544	1	-	.	ID=g48.t1.intron21;Parent=g48.t1;
LKA1p00001	AUGUSTUS	CDS	8058545	8058664	1	-	0	ID=g48.t1.CDS22;Parent=g48.t1;
LKA1p00001	AUGUSTUS	exon	8058545	8058664	.	-	.	ID=g48.t1.exon22;Parent=g48.t1;
LKA1p00001	AUGUSTUS	intron	8058665	8123404	1	-	.	ID=g48.t1.intron22;Parent=g48.t1;
LKA1p00001	AUGUSTUS	CDS	8123405	8123461	1	-	0	ID=g48.t1.CDS23;Parent=g48.t1;
LKA1p00001	AUGUSTUS	exon	8123405	8123461	.	-	.	ID=g48.t1.exon23;Parent=g48.t1;
LKA1p00001	AUGUSTUS	intron	8123462	8123549	1	-	.	ID=g48.t1.intron23;Parent=g48.t1;
LKA1p00001	AUGUSTUS	CDS	8123550	8123666	1	-	0	ID=g48.t1.CDS24;Parent=g48.t1;
LKA1p00001	AUGUSTUS	exon	8123550	8123666	.	-	.	ID=g48.t1.exon24;Parent=g48.t1;
LKA1p00001	AUGUSTUS	intron	8123667	8150274	1	-	.	ID=g48.t1.intron24;Parent=g48.t1;
LKA1p00001	AUGUSTUS	CDS	8150275	8150325	1	-	0	ID=g48.t1.CDS25;Parent=g48.t1;
LKA1p00001	AUGUSTUS	exon	8150275	8150325	.	-	.	ID=g48.t1.exon25;Parent=g48.t1;
LKA1p00001	AUGUSTUS	intron	8150326	8150554	1	-	.	ID=g48.t1.intron25;Parent=g48.t1;
LKA1p00001	AUGUSTUS	CDS	8150555	8150653	1	-	0	ID=g48.t1.CDS26;Parent=g48.t1;
LKA1p00001	AUGUSTUS	exon	8150555	8150653	.	-	.	ID=g48.t1.exon26;Parent=g48.t1;
LKA1p00001	AUGUSTUS	intron	8150654	8150994	1	-	.	ID=g48.t1.intron26;Parent=g48.t1;
LKA1p00001	AUGUSTUS	CDS	8150995	8151137	1	-	2	ID=g48.t1.CDS27;Parent=g48.t1;
LKA1p00001	AUGUSTUS	exon	8150995	8151137	.	-	.	ID=g48.t1.exon27;Parent=g48.t1;
LKA1p00001	AUGUSTUS	intron	8151138	8182766	1	-	.	ID=g48.t1.intron27;Parent=g48.t1;
LKA1p00001	AUGUSTUS	CDS	8182767	8182980	1	-	0	ID=g48.t1.CDS28;Parent=g48.t1;
LKA1p00001	AUGUSTUS	exon	8182767	8182980	.	-	.	ID=g48.t1.exon28;Parent=g48.t1;
LKA1p00001	AUGUSTUS	start_codon	8182978	8182980	.	-	0	ID=g48.t1.start1;Parent=g48.t1;
LKA1p00001	AUGUSTUS	mRNA	8050854	8182980	1	-	.	ID=g48.t2;Parent=g48;
LKA1p00001	AUGUSTUS	stop_codon	8050854	8050856	.	-	0	ID=g48.t2.stop1;Parent=g48.t2;
LKA1p00001	AUGUSTUS	CDS	8050854	8050967	1	-	0	ID=g48.t2.CDS1;Parent=g48.t2;
LKA1p00001	AUGUSTUS	exon	8050854	8050967	.	-	.	ID=g48.t2.exon1;Parent=g48.t2;
LKA1p00001	AUGUSTUS	intron	8050968	8051080	1	-	.	ID=g48.t2.intron1;Parent=g48.t2;
LKA1p00001	AUGUSTUS	CDS	8051081	8051201	1	-	1	ID=g48.t2.CDS2;Parent=g48.t2;
LKA1p00001	AUGUSTUS	exon	8051081	8051201	.	-	.	ID=g48.t2.exon2;Parent=g48.t2;
LKA1p00001	AUGUSTUS	intron	8051202	8051338	1	-	.	ID=g48.t2.intron2;Parent=g48.t2;
LKA1p00001	AUGUSTUS	CDS	8051339	8051485	1	-	1	ID=g48.t2.CDS3;Parent=g48.t2;
LKA1p00001	AUGUSTUS	exon	8051339	8051485	.	-	.	ID=g48.t2.exon3;Parent=g48.t2;
LKA1p00001	AUGUSTUS	intron	8051486	8051613	1	-	.	ID=g48.t2.intron3;Parent=g48.t2;
LKA1p00001	AUGUSTUS	CDS	8051614	8051719	1	-	2	ID=g48.t2.CDS4;Parent=g48.t2;
LKA1p00001	AUGUSTUS	exon	8051614	8051719	.	-	.	ID=g48.t2.exon4;Parent=g48.t2;
LKA1p00001	AUGUSTUS	intron	8051720	8051844	1	-	.	ID=g48.t2.intron4;Parent=g48.t2;
LKA1p00001	AUGUSTUS	CDS	8051845	8051927	1	-	1	ID=g48.t2.CDS5;Parent=g48.t2;
LKA1p00001	AUGUSTUS	exon	8051845	8051927	.	-	.	ID=g48.t2.exon5;Parent=g48.t2;
LKA1p00001	AUGUSTUS	intron	8051928	8052186	1	-	.	ID=g48.t2.intron5;Parent=g48.t2;
LKA1p00001	AUGUSTUS	CDS	8052187	8052314	1	-	0	ID=g48.t2.CDS6;Parent=g48.t2;
LKA1p00001	AUGUSTUS	exon	8052187	8052314	.	-	.	ID=g48.t2.exon6;Parent=g48.t2;
LKA1p00001	AUGUSTUS	intron	8052315	8052398	1	-	.	ID=g48.t2.intron6;Parent=g48.t2;
LKA1p00001	AUGUSTUS	CDS	8052399	8052485	1	-	0	ID=g48.t2.CDS7;Parent=g48.t2;
LKA1p00001	AUGUSTUS	exon	8052399	8052485	.	-	.	ID=g48.t2.exon7;Parent=g48.t2;
LKA1p00001	AUGUSTUS	intron	8052486	8052598	1	-	.	ID=g48.t2.intron7;Parent=g48.t2;
LKA1p00001	AUGUSTUS	CDS	8052599	8052709	1	-	0	ID=g48.t2.CDS8;Parent=g48.t2;
LKA1p00001	AUGUSTUS	exon	8052599	8052709	.	-	.	ID=g48.t2.exon8;Parent=g48.t2;
LKA1p00001	AUGUSTUS	intron	8052710	8052850	1	-	.	ID=g48.t2.intron8;Parent=g48.t2;
LKA1p00001	AUGUSTUS	CDS	8052851	8053018	1	-	0	ID=g48.t2.CDS9;Parent=g48.t2;
LKA1p00001	AUGUSTUS	exon	8052851	8053018	.	-	.	ID=g48.t2.exon9;Parent=g48.t2;
LKA1p00001	AUGUSTUS	intron	8053019	8053130	1	-	.	ID=g48.t2.intron9;Parent=g48.t2;
LKA1p00001	AUGUSTUS	CDS	8053131	8053215	1	-	1	ID=g48.t2.CDS10;Parent=g48.t2;
LKA1p00001	AUGUSTUS	exon	8053131	8053215	.	-	.	ID=g48.t2.exon10;Parent=g48.t2;
LKA1p00001	AUGUSTUS	intron	8053216	8053351	1	-	.	ID=g48.t2.intron10;Parent=g48.t2;
LKA1p00001	AUGUSTUS	CDS	8053352	8053468	1	-	1	ID=g48.t2.CDS11;Parent=g48.t2;
LKA1p00001	AUGUSTUS	exon	8053352	8053468	.	-	.	ID=g48.t2.exon11;Parent=g48.t2;
LKA1p00001	AUGUSTUS	intron	8053469	8053845	1	-	.	ID=g48.t2.intron11;Parent=g48.t2;
LKA1p00001	AUGUSTUS	CDS	8053846	8053922	1	-	0	ID=g48.t2.CDS12;Parent=g48.t2;
LKA1p00001	AUGUSTUS	exon	8053846	8053922	.	-	.	ID=g48.t2.exon12;Parent=g48.t2;
LKA1p00001	AUGUSTUS	intron	8053923	8054024	1	-	.	ID=g48.t2.intron12;Parent=g48.t2;
LKA1p00001	AUGUSTUS	CDS	8054025	8054096	1	-	0	ID=g48.t2.CDS13;Parent=g48.t2;
LKA1p00001	AUGUSTUS	exon	8054025	8054096	.	-	.	ID=g48.t2.exon13;Parent=g48.t2;
LKA1p00001	AUGUSTUS	intron	8054097	8054646	1	-	.	ID=g48.t2.intron13;Parent=g48.t2;
LKA1p00001	AUGUSTUS	CDS	8054647	8054743	1	-	1	ID=g48.t2.CDS14;Parent=g48.t2;
LKA1p00001	AUGUSTUS	exon	8054647	8054743	.	-	.	ID=g48.t2.exon14;Parent=g48.t2;
LKA1p00001	AUGUSTUS	intron	8054744	8054837	1	-	.	ID=g48.t2.intron14;Parent=g48.t2;
LKA1p00001	AUGUSTUS	CDS	8054838	8055040	1	-	0	ID=g48.t2.CDS15;Parent=g48.t2;
LKA1p00001	AUGUSTUS	exon	8054838	8055040	.	-	.	ID=g48.t2.exon15;Parent=g48.t2;
LKA1p00001	AUGUSTUS	intron	8055041	8055176	1	-	.	ID=g48.t2.intron15;Parent=g48.t2;
LKA1p00001	AUGUSTUS	CDS	8055177	8055279	1	-	1	ID=g48.t2.CDS16;Parent=g48.t2;
LKA1p00001	AUGUSTUS	exon	8055177	8055279	.	-	.	ID=g48.t2.exon16;Parent=g48.t2;
LKA1p00001	AUGUSTUS	intron	8055280	8055445	1	-	.	ID=g48.t2.intron16;Parent=g48.t2;
LKA1p00001	AUGUSTUS	CDS	8055446	8055513	1	-	0	ID=g48.t2.CDS17;Parent=g48.t2;
LKA1p00001	AUGUSTUS	exon	8055446	8055513	.	-	.	ID=g48.t2.exon17;Parent=g48.t2;
LKA1p00001	AUGUSTUS	intron	8055514	8055740	1	-	.	ID=g48.t2.intron17;Parent=g48.t2;
LKA1p00001	AUGUSTUS	CDS	8055741	8055794	1	-	0	ID=g48.t2.CDS18;Parent=g48.t2;
LKA1p00001	AUGUSTUS	exon	8055741	8055794	.	-	.	ID=g48.t2.exon18;Parent=g48.t2;
LKA1p00001	AUGUSTUS	intron	8055795	8056064	1	-	.	ID=g48.t2.intron18;Parent=g48.t2;
LKA1p00001	AUGUSTUS	CDS	8056065	8056174	1	-	2	ID=g48.t2.CDS19;Parent=g48.t2;
LKA1p00001	AUGUSTUS	exon	8056065	8056174	.	-	.	ID=g48.t2.exon19;Parent=g48.t2;
LKA1p00001	AUGUSTUS	intron	8056175	8058096	1	-	.	ID=g48.t2.intron19;Parent=g48.t2;
LKA1p00001	AUGUSTUS	CDS	8058097	8058175	1	-	0	ID=g48.t2.CDS20;Parent=g48.t2;
LKA1p00001	AUGUSTUS	exon	8058097	8058175	.	-	.	ID=g48.t2.exon20;Parent=g48.t2;
LKA1p00001	AUGUSTUS	intron	8058176	8058286	1	-	.	ID=g48.t2.intron20;Parent=g48.t2;
LKA1p00001	AUGUSTUS	CDS	8058287	8058349	1	-	0	ID=g48.t2.CDS21;Parent=g48.t2;
LKA1p00001	AUGUSTUS	exon	8058287	8058349	.	-	.	ID=g48.t2.exon21;Parent=g48.t2;
LKA1p00001	AUGUSTUS	intron	8058350	8058544	1	-	.	ID=g48.t2.intron21;Parent=g48.t2;
LKA1p00001	AUGUSTUS	CDS	8058545	8058664	1	-	0	ID=g48.t2.CDS22;Parent=g48.t2;
LKA1p00001	AUGUSTUS	exon	8058545	8058664	.	-	.	ID=g48.t2.exon22;Parent=g48.t2;
LKA1p00001	AUGUSTUS	intron	8058665	8123404	1	-	.	ID=g48.t2.intron22;Parent=g48.t2;
LKA1p00001	AUGUSTUS	CDS	8123405	8123461	1	-	0	ID=g48.t2.CDS23;Parent=g48.t2;
LKA1p00001	AUGUSTUS	exon	8123405	8123461	.	-	.	ID=g48.t2.exon23;Parent=g48.t2;
LKA1p00001	AUGUSTUS	intron	8123462	8123549	1	-	.	ID=g48.t2.intron23;Parent=g48.t2;
LKA1p00001	AUGUSTUS	CDS	8123550	8123666	1	-	0	ID=g48.t2.CDS24;Parent=g48.t2;
LKA1p00001	AUGUSTUS	exon	8123550	8123666	.	-	.	ID=g48.t2.exon24;Parent=g48.t2;
LKA1p00001	AUGUSTUS	intron	8123667	8150274	1	-	.	ID=g48.t2.intron24;Parent=g48.t2;
LKA1p00001	AUGUSTUS	CDS	8150275	8150325	1	-	0	ID=g48.t2.CDS25;Parent=g48.t2;
LKA1p00001	AUGUSTUS	exon	8150275	8150325	.	-	.	ID=g48.t2.exon25;Parent=g48.t2;
LKA1p00001	AUGUSTUS	intron	8150326	8150554	1	-	.	ID=g48.t2.intron25;Parent=g48.t2;
LKA1p00001	AUGUSTUS	CDS	8150555	8150653	1	-	0	ID=g48.t2.CDS26;Parent=g48.t2;
LKA1p00001	AUGUSTUS	exon	8150555	8150653	.	-	.	ID=g48.t2.exon26;Parent=g48.t2;
LKA1p00001	AUGUSTUS	intron	8150654	8150994	1	-	.	ID=g48.t2.intron26;Parent=g48.t2;
LKA1p00001	AUGUSTUS	CDS	8150995	8151140	1	-	2	ID=g48.t2.CDS27;Parent=g48.t2;
LKA1p00001	AUGUSTUS	exon	8150995	8151140	.	-	.	ID=g48.t2.exon27;Parent=g48.t2;
LKA1p00001	AUGUSTUS	intron	8151141	8182766	1	-	.	ID=g48.t2.intron27;Parent=g48.t2;
LKA1p00001	AUGUSTUS	CDS	8182767	8182980	1	-	0	ID=g48.t2.CDS28;Parent=g48.t2;
LKA1p00001	AUGUSTUS	exon	8182767	8182980	.	-	.	ID=g48.t2.exon28;Parent=g48.t2;
LKA1p00001	AUGUSTUS	start_codon	8182978	8182980	.	-	0	ID=g48.t2.start1;Parent=g48.t2;
LKA1p00001	AUGUSTUS	gene	8268683	8273675	.	+	.	ID=g49;
LKA1p00001	AUGUSTUS	mRNA	8268683	8273675	0.96	+	.	ID=g49.t1;Parent=g49;
LKA1p00001	AUGUSTUS	start_codon	8268683	8268685	.	+	0	ID=g49.t1.start1;Parent=g49.t1;
LKA1p00001	AUGUSTUS	CDS	8268683	8268796	1	+	0	ID=g49.t1.CDS1;Parent=g49.t1;
LKA1p00001	AUGUSTUS	exon	8268683	8268796	.	+	.	ID=g49.t1.exon1;Parent=g49.t1;
LKA1p00001	AUGUSTUS	intron	8268797	8271037	1	+	.	ID=g49.t1.intron1;Parent=g49.t1;
LKA1p00001	AUGUSTUS	CDS	8271038	8271106	1	+	0	ID=g49.t1.CDS2;Parent=g49.t1;
LKA1p00001	AUGUSTUS	exon	8271038	8271106	.	+	.	ID=g49.t1.exon2;Parent=g49.t1;
LKA1p00001	AUGUSTUS	intron	8271107	8271238	1	+	.	ID=g49.t1.intron2;Parent=g49.t1;
LKA1p00001	AUGUSTUS	CDS	8271239	8271325	1	+	0	ID=g49.t1.CDS3;Parent=g49.t1;
LKA1p00001	AUGUSTUS	exon	8271239	8271325	.	+	.	ID=g49.t1.exon3;Parent=g49.t1;
LKA1p00001	AUGUSTUS	intron	8271326	8273546	1	+	.	ID=g49.t1.intron3;Parent=g49.t1;
LKA1p00001	AUGUSTUS	CDS	8273547	8273675	0.96	+	0	ID=g49.t1.CDS4;Parent=g49.t1;
LKA1p00001	AUGUSTUS	exon	8273547	8273675	.	+	.	ID=g49.t1.exon4;Parent=g49.t1;
LKA1p00001	AUGUSTUS	stop_codon	8273673	8273675	.	+	0	ID=g49.t1.stop1;Parent=g49.t1;
LKA1p00001	AUGUSTUS	gene	8582755	8583333	.	-	.	ID=g50;
LKA1p00001	AUGUSTUS	mRNA	8582755	8583294	1	-	.	ID=g50.t1;Parent=g50;
LKA1p00001	AUGUSTUS	stop_codon	8582755	8582757	.	-	0	ID=g50.t1.stop1;Parent=g50.t1;
LKA1p00001	AUGUSTUS	CDS	8582755	8582970	1	-	0	ID=g50.t1.CDS1;Parent=g50.t1;
LKA1p00001	AUGUSTUS	exon	8582755	8582970	.	-	.	ID=g50.t1.exon1;Parent=g50.t1;
LKA1p00001	AUGUSTUS	intron	8582971	8583183	1	-	.	ID=g50.t1.intron1;Parent=g50.t1;
LKA1p00001	AUGUSTUS	CDS	8583184	8583294	1	-	0	ID=g50.t1.CDS2;Parent=g50.t1;
LKA1p00001	AUGUSTUS	exon	8583184	8583294	.	-	.	ID=g50.t1.exon2;Parent=g50.t1;
LKA1p00001	AUGUSTUS	start_codon	8583292	8583294	.	-	0	ID=g50.t1.start1;Parent=g50.t1;
LKA1p00001	GeneMark.hmm3	mRNA	8582755	8583333	.	-	.	ID=g50.t2;Parent=g50;
LKA1p00001	GeneMark.hmm3	stop_codon	8582755	8582757	.	-	0	ID=g50.t2.stop1;Parent=g50.t2;
LKA1p00001	GeneMark.hmm3	CDS	8582755	8582970	.	-	0	ID=g50.t2.CDS1;Parent=g50.t2;
LKA1p00001	GeneMark.hmm3	exon	8582755	8582970	.	-	0	ID=g50.t2.exon1;Parent=g50.t2;
LKA1p00001	GeneMark.hmm3	intron	8582971	8583183	.	-	0	ID=g50.t2.intron1;Parent=g50.t2;
LKA1p00001	GeneMark.hmm3	CDS	8583184	8583333	.	-	0	ID=g50.t2.CDS2;Parent=g50.t2;
LKA1p00001	GeneMark.hmm3	exon	8583184	8583333	.	-	0	ID=g50.t2.exon2;Parent=g50.t2;
LKA1p00001	GeneMark.hmm3	start_codon	8583331	8583333	.	-	0	ID=g50.t2.start1;Parent=g50.t2;
LKA1p00001	AUGUSTUS	gene	8699261	8893217	.	-	.	ID=g51;
LKA1p00001	AUGUSTUS	mRNA	8699261	8893217	1	-	.	ID=g51.t1;Parent=g51;
LKA1p00001	AUGUSTUS	stop_codon	8699261	8699263	.	-	0	ID=g51.t1.stop1;Parent=g51.t1;
LKA1p00001	AUGUSTUS	CDS	8699261	8699344	1	-	0	ID=g51.t1.CDS1;Parent=g51.t1;
LKA1p00001	AUGUSTUS	exon	8699261	8699344	.	-	.	ID=g51.t1.exon1;Parent=g51.t1;
LKA1p00001	AUGUSTUS	intron	8699345	8699454	1	-	.	ID=g51.t1.intron1;Parent=g51.t1;
LKA1p00001	AUGUSTUS	CDS	8699455	8699506	1	-	1	ID=g51.t1.CDS2;Parent=g51.t1;
LKA1p00001	AUGUSTUS	exon	8699455	8699506	.	-	.	ID=g51.t1.exon2;Parent=g51.t1;
LKA1p00001	AUGUSTUS	intron	8699507	8700100	1	-	.	ID=g51.t1.intron2;Parent=g51.t1;
LKA1p00001	AUGUSTUS	CDS	8700101	8700182	1	-	2	ID=g51.t1.CDS3;Parent=g51.t1;
LKA1p00001	AUGUSTUS	exon	8700101	8700182	.	-	.	ID=g51.t1.exon3;Parent=g51.t1;
LKA1p00001	AUGUSTUS	intron	8700183	8700335	1	-	.	ID=g51.t1.intron3;Parent=g51.t1;
LKA1p00001	AUGUSTUS	CDS	8700336	8700366	1	-	0	ID=g51.t1.CDS4;Parent=g51.t1;
LKA1p00001	AUGUSTUS	exon	8700336	8700366	.	-	.	ID=g51.t1.exon4;Parent=g51.t1;
LKA1p00001	AUGUSTUS	intron	8700367	8770386	1	-	.	ID=g51.t1.intron4;Parent=g51.t1;
LKA1p00001	AUGUSTUS	CDS	8770387	8770567	1	-	1	ID=g51.t1.CDS5;Parent=g51.t1;
LKA1p00001	AUGUSTUS	exon	8770387	8770567	.	-	.	ID=g51.t1.exon5;Parent=g51.t1;
LKA1p00001	AUGUSTUS	intron	8770568	8770775	1	-	.	ID=g51.t1.intron5;Parent=g51.t1;
LKA1p00001	AUGUSTUS	CDS	8770776	8770856	1	-	1	ID=g51.t1.CDS6;Parent=g51.t1;
LKA1p00001	AUGUSTUS	exon	8770776	8770856	.	-	.	ID=g51.t1.exon6;Parent=g51.t1;
LKA1p00001	AUGUSTUS	intron	8770857	8770975	1	-	.	ID=g51.t1.intron6;Parent=g51.t1;
LKA1p00001	AUGUSTUS	CDS	8770976	8771147	1	-	2	ID=g51.t1.CDS7;Parent=g51.t1;
LKA1p00001	AUGUSTUS	exon	8770976	8771147	.	-	.	ID=g51.t1.exon7;Parent=g51.t1;
LKA1p00001	AUGUSTUS	intron	8771148	8771267	1	-	.	ID=g51.t1.intron7;Parent=g51.t1;
LKA1p00001	AUGUSTUS	CDS	8771268	8771346	1	-	0	ID=g51.t1.CDS8;Parent=g51.t1;
LKA1p00001	AUGUSTUS	exon	8771268	8771346	.	-	.	ID=g51.t1.exon8;Parent=g51.t1;
LKA1p00001	AUGUSTUS	intron	8771347	8845339	1	-	.	ID=g51.t1.intron8;Parent=g51.t1;
LKA1p00001	AUGUSTUS	CDS	8845340	8845439	1	-	1	ID=g51.t1.CDS9;Parent=g51.t1;
LKA1p00001	AUGUSTUS	exon	8845340	8845439	.	-	.	ID=g51.t1.exon9;Parent=g51.t1;
LKA1p00001	AUGUSTUS	intron	8845440	8853358	1	-	.	ID=g51.t1.intron9;Parent=g51.t1;
LKA1p00001	AUGUSTUS	CDS	8853359	8853467	1	-	2	ID=g51.t1.CDS10;Parent=g51.t1;
LKA1p00001	AUGUSTUS	exon	8853359	8853467	.	-	.	ID=g51.t1.exon10;Parent=g51.t1;
LKA1p00001	AUGUSTUS	intron	8853468	8853772	1	-	.	ID=g51.t1.intron10;Parent=g51.t1;
LKA1p00001	AUGUSTUS	CDS	8853773	8853860	1	-	0	ID=g51.t1.CDS11;Parent=g51.t1;
LKA1p00001	AUGUSTUS	exon	8853773	8853860	.	-	.	ID=g51.t1.exon11;Parent=g51.t1;
LKA1p00001	AUGUSTUS	intron	8853861	8893046	1	-	.	ID=g51.t1.intron11;Parent=g51.t1;
LKA1p00001	AUGUSTUS	CDS	8893047	8893217	1	-	0	ID=g51.t1.CDS12;Parent=g51.t1;
LKA1p00001	AUGUSTUS	exon	8893047	8893217	.	-	.	ID=g51.t1.exon12;Parent=g51.t1;
LKA1p00001	AUGUSTUS	start_codon	8893215	8893217	.	-	0	ID=g51.t1.start1;Parent=g51.t1;
LKA1p00001	AUGUSTUS	mRNA	8699261	8893217	1	-	.	ID=g51.t2;Parent=g51;
LKA1p00001	AUGUSTUS	stop_codon	8699261	8699263	.	-	0	ID=g51.t2.stop1;Parent=g51.t2;
LKA1p00001	AUGUSTUS	CDS	8699261	8699344	1	-	0	ID=g51.t2.CDS1;Parent=g51.t2;
LKA1p00001	AUGUSTUS	exon	8699261	8699344	.	-	.	ID=g51.t2.exon1;Parent=g51.t2;
LKA1p00001	AUGUSTUS	intron	8699345	8699454	1	-	.	ID=g51.t2.intron1;Parent=g51.t2;
LKA1p00001	AUGUSTUS	CDS	8699455	8699506	1	-	1	ID=g51.t2.CDS2;Parent=g51.t2;
LKA1p00001	AUGUSTUS	exon	8699455	8699506	.	-	.	ID=g51.t2.exon2;Parent=g51.t2;
LKA1p00001	AUGUSTUS	intron	8699507	8700100	1	-	.	ID=g51.t2.intron2;Parent=g51.t2;
LKA1p00001	AUGUSTUS	CDS	8700101	8700182	1	-	2	ID=g51.t2.CDS3;Parent=g51.t2;
LKA1p00001	AUGUSTUS	exon	8700101	8700182	.	-	.	ID=g51.t2.exon3;Parent=g51.t2;
LKA1p00001	AUGUSTUS	intron	8700183	8700335	1	-	.	ID=g51.t2.intron3;Parent=g51.t2;
LKA1p00001	AUGUSTUS	CDS	8700336	8700366	1	-	0	ID=g51.t2.CDS4;Parent=g51.t2;
LKA1p00001	AUGUSTUS	exon	8700336	8700366	.	-	.	ID=g51.t2.exon4;Parent=g51.t2;
LKA1p00001	AUGUSTUS	intron	8700367	8770386	1	-	.	ID=g51.t2.intron4;Parent=g51.t2;
LKA1p00001	AUGUSTUS	CDS	8770387	8770567	1	-	1	ID=g51.t2.CDS5;Parent=g51.t2;
LKA1p00001	AUGUSTUS	exon	8770387	8770567	.	-	.	ID=g51.t2.exon5;Parent=g51.t2;
LKA1p00001	AUGUSTUS	intron	8770568	8770760	1	-	.	ID=g51.t2.intron5;Parent=g51.t2;
LKA1p00001	AUGUSTUS	CDS	8770761	8770856	1	-	1	ID=g51.t2.CDS6;Parent=g51.t2;
LKA1p00001	AUGUSTUS	exon	8770761	8770856	.	-	.	ID=g51.t2.exon6;Parent=g51.t2;
LKA1p00001	AUGUSTUS	intron	8770857	8770975	1	-	.	ID=g51.t2.intron6;Parent=g51.t2;
LKA1p00001	AUGUSTUS	CDS	8770976	8771147	1	-	2	ID=g51.t2.CDS7;Parent=g51.t2;
LKA1p00001	AUGUSTUS	exon	8770976	8771147	.	-	.	ID=g51.t2.exon7;Parent=g51.t2;
LKA1p00001	AUGUSTUS	intron	8771148	8771267	1	-	.	ID=g51.t2.intron7;Parent=g51.t2;
LKA1p00001	AUGUSTUS	CDS	8771268	8771346	1	-	0	ID=g51.t2.CDS8;Parent=g51.t2;
LKA1p00001	AUGUSTUS	exon	8771268	8771346	.	-	.	ID=g51.t2.exon8;Parent=g51.t2;
LKA1p00001	AUGUSTUS	intron	8771347	8845339	1	-	.	ID=g51.t2.intron8;Parent=g51.t2;
LKA1p00001	AUGUSTUS	CDS	8845340	8845439	1	-	1	ID=g51.t2.CDS9;Parent=g51.t2;
LKA1p00001	AUGUSTUS	exon	8845340	8845439	.	-	.	ID=g51.t2.exon9;Parent=g51.t2;
LKA1p00001	AUGUSTUS	intron	8845440	8853358	1	-	.	ID=g51.t2.intron9;Parent=g51.t2;
LKA1p00001	AUGUSTUS	CDS	8853359	8853467	1	-	2	ID=g51.t2.CDS10;Parent=g51.t2;
LKA1p00001	AUGUSTUS	exon	8853359	8853467	.	-	.	ID=g51.t2.exon10;Parent=g51.t2;
LKA1p00001	AUGUSTUS	intron	8853468	8853772	1	-	.	ID=g51.t2.intron10;Parent=g51.t2;
LKA1p00001	AUGUSTUS	CDS	8853773	8853860	1	-	0	ID=g51.t2.CDS11;Parent=g51.t2;
LKA1p00001	AUGUSTUS	exon	8853773	8853860	.	-	.	ID=g51.t2.exon11;Parent=g51.t2;
LKA1p00001	AUGUSTUS	intron	8853861	8893046	1	-	.	ID=g51.t2.intron11;Parent=g51.t2;
LKA1p00001	AUGUSTUS	CDS	8893047	8893217	1	-	0	ID=g51.t2.CDS12;Parent=g51.t2;
LKA1p00001	AUGUSTUS	exon	8893047	8893217	.	-	.	ID=g51.t2.exon12;Parent=g51.t2;
LKA1p00001	AUGUSTUS	start_codon	8893215	8893217	.	-	0	ID=g51.t2.start1;Parent=g51.t2;
LKA1p00001	gmst	mRNA	8699261	8771304	.	-	.	ID=g51.t3;Parent=g51;
LKA1p00001	gmst	stop_codon	8699261	8699263	0	-	0	ID=g51.t3.stop1;Parent=g51.t3;
LKA1p00001	gmst	CDS	8699261	8699344	0	-	0	ID=g51.t3.CDS1;Parent=g51.t3;
LKA1p00001	gmst	exon	8699261	8699344	0	-	0	ID=g51.t3.exon1;Parent=g51.t3;
LKA1p00001	gmst	intron	8699345	8699454	0	-	0	ID=g51.t3.intron1;Parent=g51.t3;
LKA1p00001	gmst	CDS	8699455	8699506	0	-	1	ID=g51.t3.CDS2;Parent=g51.t3;
LKA1p00001	gmst	exon	8699455	8699506	0	-	1	ID=g51.t3.exon2;Parent=g51.t3;
LKA1p00001	gmst	intron	8699507	8700100	0	-	0	ID=g51.t3.intron2;Parent=g51.t3;
LKA1p00001	gmst	CDS	8700101	8700182	0	-	2	ID=g51.t3.CDS3;Parent=g51.t3;
LKA1p00001	gmst	exon	8700101	8700182	0	-	2	ID=g51.t3.exon3;Parent=g51.t3;
LKA1p00001	gmst	intron	8700183	8700335	0	-	0	ID=g51.t3.intron3;Parent=g51.t3;
LKA1p00001	gmst	CDS	8700336	8700366	0	-	0	ID=g51.t3.CDS4;Parent=g51.t3;
LKA1p00001	gmst	exon	8700336	8700366	0	-	0	ID=g51.t3.exon4;Parent=g51.t3;
LKA1p00001	gmst	intron	8700367	8770386	0	-	0	ID=g51.t3.intron4;Parent=g51.t3;
LKA1p00001	gmst	CDS	8770387	8770567	0	-	1	ID=g51.t3.CDS5;Parent=g51.t3;
LKA1p00001	gmst	exon	8770387	8770567	0	-	1	ID=g51.t3.exon5;Parent=g51.t3;
LKA1p00001	gmst	intron	8770568	8770775	0	-	0	ID=g51.t3.intron5;Parent=g51.t3;
LKA1p00001	gmst	CDS	8770776	8770856	0	-	1	ID=g51.t3.CDS6;Parent=g51.t3;
LKA1p00001	gmst	exon	8770776	8770856	0	-	1	ID=g51.t3.exon6;Parent=g51.t3;
LKA1p00001	gmst	intron	8770857	8770975	0	-	0	ID=g51.t3.intron6;Parent=g51.t3;
LKA1p00001	gmst	CDS	8770976	8771147	0	-	2	ID=g51.t3.CDS7;Parent=g51.t3;
LKA1p00001	gmst	exon	8770976	8771147	0	-	2	ID=g51.t3.exon7;Parent=g51.t3;
LKA1p00001	gmst	intron	8771148	8771267	0	-	0	ID=g51.t3.intron7;Parent=g51.t3;
LKA1p00001	gmst	CDS	8771268	8771304	0	-	0	ID=g51.t3.CDS8;Parent=g51.t3;
LKA1p00001	gmst	exon	8771268	8771304	0	-	0	ID=g51.t3.exon8;Parent=g51.t3;
LKA1p00001	gmst	start_codon	8771302	8771304	0	-	0	ID=g51.t3.start1;Parent=g51.t3;
LKA1p00001	gmst	mRNA	8699261	8771304	.	-	.	ID=g51.t4;Parent=g51;
LKA1p00001	gmst	stop_codon	8699261	8699263	0	-	0	ID=g51.t4.stop1;Parent=g51.t4;
LKA1p00001	gmst	CDS	8699261	8699344	0	-	0	ID=g51.t4.CDS1;Parent=g51.t4;
LKA1p00001	gmst	exon	8699261	8699344	0	-	0	ID=g51.t4.exon1;Parent=g51.t4;
LKA1p00001	gmst	intron	8699345	8699454	0	-	0	ID=g51.t4.intron1;Parent=g51.t4;
LKA1p00001	gmst	CDS	8699455	8699506	0	-	1	ID=g51.t4.CDS2;Parent=g51.t4;
LKA1p00001	gmst	exon	8699455	8699506	0	-	1	ID=g51.t4.exon2;Parent=g51.t4;
LKA1p00001	gmst	intron	8699507	8700100	0	-	0	ID=g51.t4.intron2;Parent=g51.t4;
LKA1p00001	gmst	CDS	8700101	8700182	0	-	2	ID=g51.t4.CDS3;Parent=g51.t4;
LKA1p00001	gmst	exon	8700101	8700182	0	-	2	ID=g51.t4.exon3;Parent=g51.t4;
LKA1p00001	gmst	intron	8700183	8700335	0	-	0	ID=g51.t4.intron3;Parent=g51.t4;
LKA1p00001	gmst	CDS	8700336	8700366	0	-	0	ID=g51.t4.CDS4;Parent=g51.t4;
LKA1p00001	gmst	exon	8700336	8700366	0	-	0	ID=g51.t4.exon4;Parent=g51.t4;
LKA1p00001	gmst	intron	8700367	8770386	0	-	0	ID=g51.t4.intron4;Parent=g51.t4;
LKA1p00001	gmst	CDS	8770387	8770567	0	-	1	ID=g51.t4.CDS5;Parent=g51.t4;
LKA1p00001	gmst	exon	8770387	8770567	0	-	1	ID=g51.t4.exon5;Parent=g51.t4;
LKA1p00001	gmst	intron	8770568	8770760	0	-	0	ID=g51.t4.intron5;Parent=g51.t4;
LKA1p00001	gmst	CDS	8770761	8770856	0	-	1	ID=g51.t4.CDS6;Parent=g51.t4;
LKA1p00001	gmst	exon	8770761	8770856	0	-	1	ID=g51.t4.exon6;Parent=g51.t4;
LKA1p00001	gmst	intron	8770857	8770975	0	-	0	ID=g51.t4.intron6;Parent=g51.t4;
LKA1p00001	gmst	CDS	8770976	8771147	0	-	2	ID=g51.t4.CDS7;Parent=g51.t4;
LKA1p00001	gmst	exon	8770976	8771147	0	-	2	ID=g51.t4.exon7;Parent=g51.t4;
LKA1p00001	gmst	intron	8771148	8771267	0	-	0	ID=g51.t4.intron7;Parent=g51.t4;
LKA1p00001	gmst	CDS	8771268	8771304	0	-	0	ID=g51.t4.CDS8;Parent=g51.t4;
LKA1p00001	gmst	exon	8771268	8771304	0	-	0	ID=g51.t4.exon8;Parent=g51.t4;
LKA1p00001	gmst	start_codon	8771302	8771304	0	-	0	ID=g51.t4.start1;Parent=g51.t4;
LKA1p00001	AUGUSTUS	gene	8969339	8969677	.	-	.	ID=g52;
LKA1p00001	AUGUSTUS	mRNA	8969339	8969677	0.86	-	.	ID=g52.t1;Parent=g52;
LKA1p00001	AUGUSTUS	stop_codon	8969339	8969341	.	-	0	ID=g52.t1.stop1;Parent=g52.t1;
LKA1p00001	AUGUSTUS	CDS	8969339	8969677	0.86	-	0	ID=g52.t1.CDS1;Parent=g52.t1;
LKA1p00001	AUGUSTUS	exon	8969339	8969677	.	-	.	ID=g52.t1.exon1;Parent=g52.t1;
LKA1p00001	AUGUSTUS	start_codon	8969675	8969677	.	-	0	ID=g52.t1.start1;Parent=g52.t1;
LKA1p00001	gmst	gene	9085900	9215211	.	-	.	ID=g53;
LKA1p00001	gmst	mRNA	9085900	9215048	.	-	.	ID=g53.t1;Parent=g53;
LKA1p00001	gmst	stop_codon	9085900	9085902	0	-	0	ID=g53.t1.stop1;Parent=g53.t1;
LKA1p00001	gmst	CDS	9085900	9086130	0	-	0	ID=g53.t1.CDS1;Parent=g53.t1;
LKA1p00001	gmst	exon	9085900	9086130	0	-	0	ID=g53.t1.exon1;Parent=g53.t1;
LKA1p00001	gmst	intron	9086131	9086437	0	-	0	ID=g53.t1.intron1;Parent=g53.t1;
LKA1p00001	gmst	CDS	9086438	9086539	0	-	0	ID=g53.t1.CDS2;Parent=g53.t1;
LKA1p00001	gmst	exon	9086438	9086539	0	-	0	ID=g53.t1.exon2;Parent=g53.t1;
LKA1p00001	gmst	intron	9086540	9112558	0	-	0	ID=g53.t1.intron2;Parent=g53.t1;
LKA1p00001	gmst	CDS	9112559	9112806	0	-	2	ID=g53.t1.CDS3;Parent=g53.t1;
LKA1p00001	gmst	exon	9112559	9112806	0	-	2	ID=g53.t1.exon3;Parent=g53.t1;
LKA1p00001	gmst	intron	9112807	9146706	0	-	0	ID=g53.t1.intron3;Parent=g53.t1;
LKA1p00001	gmst	CDS	9146707	9146827	0	-	0	ID=g53.t1.CDS4;Parent=g53.t1;
LKA1p00001	gmst	exon	9146707	9146827	0	-	0	ID=g53.t1.exon4;Parent=g53.t1;
LKA1p00001	gmst	intron	9146828	9146967	0	-	0	ID=g53.t1.intron4;Parent=g53.t1;
LKA1p00001	gmst	CDS	9146968	9147108	0	-	0	ID=g53.t1.CDS5;Parent=g53.t1;
LKA1p00001	gmst	exon	9146968	9147108	0	-	0	ID=g53.t1.exon5;Parent=g53.t1;
LKA1p00001	gmst	intron	9147109	9147301	0	-	0	ID=g53.t1.intron5;Parent=g53.t1;
LKA1p00001	gmst	CDS	9147302	9147430	0	-	0	ID=g53.t1.CDS6;Parent=g53.t1;
LKA1p00001	gmst	exon	9147302	9147430	0	-	0	ID=g53.t1.exon6;Parent=g53.t1;
LKA1p00001	gmst	intron	9147431	9147545	0	-	0	ID=g53.t1.intron6;Parent=g53.t1;
LKA1p00001	gmst	CDS	9147546	9147611	0	-	0	ID=g53.t1.CDS7;Parent=g53.t1;
LKA1p00001	gmst	exon	9147546	9147611	0	-	0	ID=g53.t1.exon7;Parent=g53.t1;
LKA1p00001	gmst	intron	9147612	9147769	0	-	0	ID=g53.t1.intron7;Parent=g53.t1;
LKA1p00001	gmst	CDS	9147770	9147888	0	-	2	ID=g53.t1.CDS8;Parent=g53.t1;
LKA1p00001	gmst	exon	9147770	9147888	0	-	2	ID=g53.t1.exon8;Parent=g53.t1;
LKA1p00001	gmst	intron	9147889	9147993	0	-	0	ID=g53.t1.intron8;Parent=g53.t1;
LKA1p00001	gmst	CDS	9147994	9148108	0	-	0	ID=g53.t1.CDS9;Parent=g53.t1;
LKA1p00001	gmst	exon	9147994	9148108	0	-	0	ID=g53.t1.exon9;Parent=g53.t1;
LKA1p00001	gmst	intron	9148109	9148278	0	-	0	ID=g53.t1.intron9;Parent=g53.t1;
LKA1p00001	gmst	CDS	9148279	9148385	0	-	2	ID=g53.t1.CDS10;Parent=g53.t1;
LKA1p00001	gmst	exon	9148279	9148385	0	-	2	ID=g53.t1.exon10;Parent=g53.t1;
LKA1p00001	gmst	intron	9148386	9148750	0	-	0	ID=g53.t1.intron10;Parent=g53.t1;
LKA1p00001	gmst	CDS	9148751	9148841	0	-	0	ID=g53.t1.CDS11;Parent=g53.t1;
LKA1p00001	gmst	exon	9148751	9148841	0	-	0	ID=g53.t1.exon11;Parent=g53.t1;
LKA1p00001	gmst	intron	9148842	9155790	0	-	0	ID=g53.t1.intron11;Parent=g53.t1;
LKA1p00001	gmst	CDS	9155791	9155934	0	-	0	ID=g53.t1.CDS12;Parent=g53.t1;
LKA1p00001	gmst	exon	9155791	9155934	0	-	0	ID=g53.t1.exon12;Parent=g53.t1;
LKA1p00001	gmst	intron	9155935	9156189	0	-	0	ID=g53.t1.intron12;Parent=g53.t1;
LKA1p00001	gmst	CDS	9156190	9156420	0	-	0	ID=g53.t1.CDS13;Parent=g53.t1;
LKA1p00001	gmst	exon	9156190	9156420	0	-	0	ID=g53.t1.exon13;Parent=g53.t1;
LKA1p00001	gmst	intron	9156421	9156504	0	-	0	ID=g53.t1.intron13;Parent=g53.t1;
LKA1p00001	gmst	CDS	9156505	9156660	0	-	0	ID=g53.t1.CDS14;Parent=g53.t1;
LKA1p00001	gmst	exon	9156505	9156660	0	-	0	ID=g53.t1.exon14;Parent=g53.t1;
LKA1p00001	gmst	intron	9156661	9156892	0	-	0	ID=g53.t1.intron14;Parent=g53.t1;
LKA1p00001	gmst	CDS	9156893	9157046	0	-	1	ID=g53.t1.CDS15;Parent=g53.t1;
LKA1p00001	gmst	exon	9156893	9157046	0	-	1	ID=g53.t1.exon15;Parent=g53.t1;
LKA1p00001	gmst	intron	9157047	9180302	0	-	0	ID=g53.t1.intron15;Parent=g53.t1;
LKA1p00001	gmst	CDS	9180303	9180447	0	-	2	ID=g53.t1.CDS16;Parent=g53.t1;
LKA1p00001	gmst	exon	9180303	9180447	0	-	2	ID=g53.t1.exon16;Parent=g53.t1;
LKA1p00001	gmst	intron	9180448	9214644	0	-	0	ID=g53.t1.intron16;Parent=g53.t1;
LKA1p00001	gmst	CDS	9214645	9214809	0	-	2	ID=g53.t1.CDS17;Parent=g53.t1;
LKA1p00001	gmst	exon	9214645	9214809	0	-	2	ID=g53.t1.exon17;Parent=g53.t1;
LKA1p00001	gmst	intron	9214810	9214930	0	-	0	ID=g53.t1.intron17;Parent=g53.t1;
LKA1p00001	gmst	CDS	9214931	9215048	0	-	0	ID=g53.t1.CDS18;Parent=g53.t1;
LKA1p00001	gmst	exon	9214931	9215048	0	-	0	ID=g53.t1.exon18;Parent=g53.t1;
LKA1p00001	gmst	start_codon	9215046	9215048	0	-	0	ID=g53.t1.start1;Parent=g53.t1;
LKA1p00001	gmst	mRNA	9085900	9215133	.	-	.	ID=g53.t2;Parent=g53;
LKA1p00001	gmst	stop_codon	9085900	9085902	0	-	0	ID=g53.t2.stop1;Parent=g53.t2;
LKA1p00001	gmst	CDS	9085900	9086130	0	-	0	ID=g53.t2.CDS1;Parent=g53.t2;
LKA1p00001	gmst	exon	9085900	9086130	0	-	0	ID=g53.t2.exon1;Parent=g53.t2;
LKA1p00001	gmst	intron	9086131	9086437	0	-	0	ID=g53.t2.intron1;Parent=g53.t2;
LKA1p00001	gmst	CDS	9086438	9086539	0	-	0	ID=g53.t2.CDS2;Parent=g53.t2;
LKA1p00001	gmst	exon	9086438	9086539	0	-	0	ID=g53.t2.exon2;Parent=g53.t2;
LKA1p00001	gmst	intron	9086540	9112558	0	-	0	ID=g53.t2.intron2;Parent=g53.t2;
LKA1p00001	gmst	CDS	9112559	9112806	0	-	2	ID=g53.t2.CDS3;Parent=g53.t2;
LKA1p00001	gmst	exon	9112559	9112806	0	-	2	ID=g53.t2.exon3;Parent=g53.t2;
LKA1p00001	gmst	intron	9112807	9146706	0	-	0	ID=g53.t2.intron3;Parent=g53.t2;
LKA1p00001	gmst	CDS	9146707	9146827	0	-	0	ID=g53.t2.CDS4;Parent=g53.t2;
LKA1p00001	gmst	exon	9146707	9146827	0	-	0	ID=g53.t2.exon4;Parent=g53.t2;
LKA1p00001	gmst	intron	9146828	9146967	0	-	0	ID=g53.t2.intron4;Parent=g53.t2;
LKA1p00001	gmst	CDS	9146968	9147108	0	-	0	ID=g53.t2.CDS5;Parent=g53.t2;
LKA1p00001	gmst	exon	9146968	9147108	0	-	0	ID=g53.t2.exon5;Parent=g53.t2;
LKA1p00001	gmst	intron	9147109	9147301	0	-	0	ID=g53.t2.intron5;Parent=g53.t2;
LKA1p00001	gmst	CDS	9147302	9147430	0	-	0	ID=g53.t2.CDS6;Parent=g53.t2;
LKA1p00001	gmst	exon	9147302	9147430	0	-	0	ID=g53.t2.exon6;Parent=g53.t2;
LKA1p00001	gmst	intron	9147431	9147545	0	-	0	ID=g53.t2.intron6;Parent=g53.t2;
LKA1p00001	gmst	CDS	9147546	9147611	0	-	0	ID=g53.t2.CDS7;Parent=g53.t2;
LKA1p00001	gmst	exon	9147546	9147611	0	-	0	ID=g53.t2.exon7;Parent=g53.t2;
LKA1p00001	gmst	intron	9147612	9147769	0	-	0	ID=g53.t2.intron7;Parent=g53.t2;
LKA1p00001	gmst	CDS	9147770	9147888	0	-	2	ID=g53.t2.CDS8;Parent=g53.t2;
LKA1p00001	gmst	exon	9147770	9147888	0	-	2	ID=g53.t2.exon8;Parent=g53.t2;
LKA1p00001	gmst	intron	9147889	9147993	0	-	0	ID=g53.t2.intron8;Parent=g53.t2;
LKA1p00001	gmst	CDS	9147994	9148108	0	-	0	ID=g53.t2.CDS9;Parent=g53.t2;
LKA1p00001	gmst	exon	9147994	9148108	0	-	0	ID=g53.t2.exon9;Parent=g53.t2;
LKA1p00001	gmst	intron	9148109	9148278	0	-	0	ID=g53.t2.intron9;Parent=g53.t2;
LKA1p00001	gmst	CDS	9148279	9148385	0	-	2	ID=g53.t2.CDS10;Parent=g53.t2;
LKA1p00001	gmst	exon	9148279	9148385	0	-	2	ID=g53.t2.exon10;Parent=g53.t2;
LKA1p00001	gmst	intron	9148386	9148750	0	-	0	ID=g53.t2.intron10;Parent=g53.t2;
LKA1p00001	gmst	CDS	9148751	9148841	0	-	0	ID=g53.t2.CDS11;Parent=g53.t2;
LKA1p00001	gmst	exon	9148751	9148841	0	-	0	ID=g53.t2.exon11;Parent=g53.t2;
LKA1p00001	gmst	intron	9148842	9155790	0	-	0	ID=g53.t2.intron11;Parent=g53.t2;
LKA1p00001	gmst	CDS	9155791	9155934	0	-	0	ID=g53.t2.CDS12;Parent=g53.t2;
LKA1p00001	gmst	exon	9155791	9155934	0	-	0	ID=g53.t2.exon12;Parent=g53.t2;
LKA1p00001	gmst	intron	9155935	9156189	0	-	0	ID=g53.t2.intron12;Parent=g53.t2;
LKA1p00001	gmst	CDS	9156190	9156420	0	-	0	ID=g53.t2.CDS13;Parent=g53.t2;
LKA1p00001	gmst	exon	9156190	9156420	0	-	0	ID=g53.t2.exon13;Parent=g53.t2;
LKA1p00001	gmst	intron	9156421	9156504	0	-	0	ID=g53.t2.intron13;Parent=g53.t2;
LKA1p00001	gmst	CDS	9156505	9156660	0	-	0	ID=g53.t2.CDS14;Parent=g53.t2;
LKA1p00001	gmst	exon	9156505	9156660	0	-	0	ID=g53.t2.exon14;Parent=g53.t2;
LKA1p00001	gmst	intron	9156661	9156892	0	-	0	ID=g53.t2.intron14;Parent=g53.t2;
LKA1p00001	gmst	CDS	9156893	9157046	0	-	1	ID=g53.t2.CDS15;Parent=g53.t2;
LKA1p00001	gmst	exon	9156893	9157046	0	-	1	ID=g53.t2.exon15;Parent=g53.t2;
LKA1p00001	gmst	intron	9157047	9180302	0	-	0	ID=g53.t2.intron15;Parent=g53.t2;
LKA1p00001	gmst	CDS	9180303	9180447	0	-	2	ID=g53.t2.CDS16;Parent=g53.t2;
LKA1p00001	gmst	exon	9180303	9180447	0	-	2	ID=g53.t2.exon16;Parent=g53.t2;
LKA1p00001	gmst	intron	9180448	9214644	0	-	0	ID=g53.t2.intron16;Parent=g53.t2;
LKA1p00001	gmst	CDS	9214645	9214809	0	-	2	ID=g53.t2.CDS17;Parent=g53.t2;
LKA1p00001	gmst	exon	9214645	9214809	0	-	2	ID=g53.t2.exon17;Parent=g53.t2;
LKA1p00001	gmst	intron	9214810	9214930	0	-	0	ID=g53.t2.intron17;Parent=g53.t2;
LKA1p00001	gmst	CDS	9214931	9215042	0	-	0	ID=g53.t2.CDS18;Parent=g53.t2;
LKA1p00001	gmst	exon	9214931	9215042	0	-	0	ID=g53.t2.exon18;Parent=g53.t2;
LKA1p00001	gmst	intron	9215043	9215130	0	-	0	ID=g53.t2.intron18;Parent=g53.t2;
LKA1p00001	gmst	CDS	9215131	9215133	0	-	0	ID=g53.t2.CDS19;Parent=g53.t2;
LKA1p00001	gmst	exon	9215131	9215133	0	-	0	ID=g53.t2.exon19;Parent=g53.t2;
LKA1p00001	gmst	start_codon	9215131	9215133	0	-	0	ID=g53.t2.start1;Parent=g53.t2;
LKA1p00001	gmst	mRNA	9085900	9215211	.	-	.	ID=g53.t3;Parent=g53;
LKA1p00001	gmst	stop_codon	9085900	9085902	0	-	0	ID=g53.t3.stop1;Parent=g53.t3;
LKA1p00001	gmst	CDS	9085900	9086130	0	-	0	ID=g53.t3.CDS1;Parent=g53.t3;
LKA1p00001	gmst	exon	9085900	9086130	0	-	0	ID=g53.t3.exon1;Parent=g53.t3;
LKA1p00001	gmst	intron	9086131	9086437	0	-	0	ID=g53.t3.intron1;Parent=g53.t3;
LKA1p00001	gmst	CDS	9086438	9086539	0	-	0	ID=g53.t3.CDS2;Parent=g53.t3;
LKA1p00001	gmst	exon	9086438	9086539	0	-	0	ID=g53.t3.exon2;Parent=g53.t3;
LKA1p00001	gmst	intron	9086540	9112558	0	-	0	ID=g53.t3.intron2;Parent=g53.t3;
LKA1p00001	gmst	CDS	9112559	9112806	0	-	2	ID=g53.t3.CDS3;Parent=g53.t3;
LKA1p00001	gmst	exon	9112559	9112806	0	-	2	ID=g53.t3.exon3;Parent=g53.t3;
LKA1p00001	gmst	intron	9112807	9146706	0	-	0	ID=g53.t3.intron3;Parent=g53.t3;
LKA1p00001	gmst	CDS	9146707	9146827	0	-	0	ID=g53.t3.CDS4;Parent=g53.t3;
LKA1p00001	gmst	exon	9146707	9146827	0	-	0	ID=g53.t3.exon4;Parent=g53.t3;
LKA1p00001	gmst	intron	9146828	9146967	0	-	0	ID=g53.t3.intron4;Parent=g53.t3;
LKA1p00001	gmst	CDS	9146968	9147108	0	-	0	ID=g53.t3.CDS5;Parent=g53.t3;
LKA1p00001	gmst	exon	9146968	9147108	0	-	0	ID=g53.t3.exon5;Parent=g53.t3;
LKA1p00001	gmst	intron	9147109	9147301	0	-	0	ID=g53.t3.intron5;Parent=g53.t3;
LKA1p00001	gmst	CDS	9147302	9147430	0	-	0	ID=g53.t3.CDS6;Parent=g53.t3;
LKA1p00001	gmst	exon	9147302	9147430	0	-	0	ID=g53.t3.exon6;Parent=g53.t3;
LKA1p00001	gmst	intron	9147431	9147545	0	-	0	ID=g53.t3.intron6;Parent=g53.t3;
LKA1p00001	gmst	CDS	9147546	9147611	0	-	0	ID=g53.t3.CDS7;Parent=g53.t3;
LKA1p00001	gmst	exon	9147546	9147611	0	-	0	ID=g53.t3.exon7;Parent=g53.t3;
LKA1p00001	gmst	intron	9147612	9147769	0	-	0	ID=g53.t3.intron7;Parent=g53.t3;
LKA1p00001	gmst	CDS	9147770	9147888	0	-	2	ID=g53.t3.CDS8;Parent=g53.t3;
LKA1p00001	gmst	exon	9147770	9147888	0	-	2	ID=g53.t3.exon8;Parent=g53.t3;
LKA1p00001	gmst	intron	9147889	9147993	0	-	0	ID=g53.t3.intron8;Parent=g53.t3;
LKA1p00001	gmst	CDS	9147994	9148108	0	-	0	ID=g53.t3.CDS9;Parent=g53.t3;
[truncated: 996,274 more rows]
